# Supplementary material for: Genomic Analysis of Plasmodium vivax in Southern Ethiopia Reveals Selective Pressures in Multiple Parasite Mechanisms
Source: J Infect Dis. 2019 Jan 21;220(11):1738–49. doi: 10.1093/infdis/jiz016 (PMC6804337; doi:10.1093/infdis/jiz016)
Supplement: jiz016_suppl_Supplementary_Data-1 [file jiz016_suppl_supplementary_data-1.xls]

## Sheet: sample_metadata
Supplementary Table 1. Summary of Ethiopian samples with high-quality genomic data
Sample ID	Country	Province	District	Collection Date	FWS Score	ENA Run Accessions	ENA Sequencing Reads	% Genome Covered at 5-fold Depth	Mean Depth of Coverage
QS0001-C	Ethiopia	South Nations Nationalities and People's Region	Badowacho	2013-06-03	0.965522	ERR775189	ERS564521	0.9169	27.87
QS0002-C	Ethiopia	South Nations Nationalities and People's Region	Badowacho	2013-06-24	0.995168	ERR775190	ERS564522	0.8943	13.7
QS0003-C	Ethiopia	South Nations Nationalities and People's Region	Badowacho	2013-06-06	0.990147	ERR775191	ERS564523	0.9331	61.29
QS0004-C	Ethiopia	South Nations Nationalities and People's Region	Badowacho	2013-05-26	0.654544	ERR775192	ERS564524	0.9464	68.84
QS0011-C	Ethiopia	South Nations Nationalities and People's Region	Hawassa	2013-08-26	0.479913	ERR925433	ERS666222	0.9454	31.58
QS0012-C	Ethiopia	South Nations Nationalities and People's Region	Hawassa	2013-08-29	0.515064	ERR925434	ERS666223	0.9719	99.69
QS0013-C	Ethiopia	South Nations Nationalities and People's Region	Hawassa	2013-08-29	0.994554	ERR925435	ERS666224	0.9167	19.17
QS0014-C	Ethiopia	South Nations Nationalities and People's Region	Hawassa	2013-08-30	0.9955	ERR925409	ERS666225	0.9248	26.21
QS0015-C	Ethiopia	South Nations Nationalities and People's Region	Hawassa	2013-08-30	0.803209	ERR925410	ERS666226	0.9336	24.88
QS0016-C	Ethiopia	South Nations Nationalities and People's Region	Hawassa	2013-08-30	0.995901	ERR925411	ERS666227	0.9258	28.09
QS0018-C	Ethiopia	South Nations Nationalities and People's Region	Hawassa	2013-09-02	0.994765	ERR925412	ERS666229	0.9278	23.48
QS0025-C	Ethiopia	South Nations Nationalities and People's Region	Arbaminch	2013-06-06	0.895986	ERR925416	ERS666236	0.9185	17.65
QS0027-C	Ethiopia	South Nations Nationalities and People's Region	Arbaminch	2013-06-07	0.989046	ERR925417	ERS666238	0.9201	22.06
QS0028-C	Ethiopia	South Nations Nationalities and People's Region	Arbaminch	2013-07-03	0.996846	ERR925436	ERS666239	0.9145	18.88
QS0031-C	Ethiopia	South Nations Nationalities and People's Region	Arbaminch	2013-08-02	0.287374	ERR925437	ERS666242	0.9504	22.94
QS0032-C	Ethiopia	South Nations Nationalities and People's Region	Arbaminch	2013-08-10	0.467735	ERR925420	ERS666243	0.9374	19.96
QS0033-C	Ethiopia	South Nations Nationalities and People's Region	Arbaminch	2013-08-12	0.993572	ERR925421	ERS666244	0.8555	10.38
QS0035-C	Ethiopia	South Nations Nationalities and People's Region	Arbaminch	2013-08-12	0.997012	ERR925438	ERS666246	0.9293	36.08
QS0037-C	Ethiopia	South Nations Nationalities and People's Region	Arbaminch	2013-08-12	0.991154	ERR925439	ERS666248	0.9186	23.19
QS0042-C	Ethiopia	South Nations Nationalities and People's Region	Halaba	2013-06-23	0.99363	ERR925424	ERS666253	0.8355	10.17
QS0044-C	Ethiopia	South Nations Nationalities and People's Region	Halaba	2013-06-09	0.992123	ERR925440	ERS666255	0.9284	26.98
QS0049-C	Ethiopia	South Nations Nationalities and People's Region	Halaba	2013-05-21	0.988502	ERR925441	ERS666260	0.9343	88.7
QS0051-C	Ethiopia	South Nations Nationalities and People's Region	Badowacho	2013-05-20	0.9824	ERR925430	ERS666262	0.8103	9.22
QS0053-C	Ethiopia	South Nations Nationalities and People's Region	Badowacho	2013-06-06	0.990052	ERR925431	ERS666264	0.9062	23.91
