# Supplementary material for: Genomic Analysis of Plasmodium vivax in Southern Ethiopia Reveals Selective Pressures in Multiple Parasite Mechanisms
Source: J Infect Dis. 2019 Jan 21;220(11):1738–49. doi: 10.1093/infdis/jiz016 (PMC6804337; doi:10.1093/infdis/jiz016)
Supplement: jiz016_suppl_Supplementary_Data-2 [file jiz016_suppl_supplementary_data-2.xls]

## Sheet: Supplementary_Table_2
Supplementary Table 2. Measures of infection complexity and IBD
Country	Sample	Fws	proportion RoH	Deploid-IBD
Ethiopia	QS0031-C	0.287374	0	0.00576841
Ethiopia	QS0032-C	0.467735	0.00469484	0.129163
Ethiopia	QS0011-C	0.479913	0.0140845	0.169347
Ethiopia	QS0012-C	0.515064	0.0328639	0.317403
Ethiopia	QS0004-C	0.654544	0.375587	0.37289
Ethiopia	QS0015-C	0.803209	0.643192	0.379251
Ethiopia	QS0025-C	0.895986	0.798122	0.488767
Ethiopia	QS0001-C	0.965522	0.906103	-
Ethiopia	QS0051-C	0.9824	0.995305	-
Ethiopia	QS0049-C	0.988502	1	-
Ethiopia	QS0027-C	0.989046	0.995305	-
Ethiopia	QS0053-C	0.990052	0.995305	-
Ethiopia	QS0003-C	0.990147	1	-
Ethiopia	QS0037-C	0.991154	0.995305	-
Ethiopia	QS0044-C	0.992123	0.995305	-
Ethiopia	QS0033-C	0.993572	0.995305	-
Ethiopia	QS0042-C	0.99363	1	-
Ethiopia	QS0013-C	0.994554	1	-
Ethiopia	QS0018-C	0.994765	1	-
Ethiopia	QS0002-C	0.995168	1	-
Ethiopia	QS0014-C	0.9955	0.995305	-
Ethiopia	QS0016-C	0.995901	1	-
Ethiopia	QS0028-C	0.996846	1	-
Ethiopia	QS0035-C	0.997012	1	-
Indonesia	PJ0302-C	0.192255	0.00469484	-
Indonesia	PJ0320-C	0.270904	0.00469484	-
Indonesia	PJ0016-C	0.299711	0	-
Indonesia	PJ0069-CW	0.326549	0	-
Indonesia	PJ0019-CW	0.350324	0	-
Indonesia	PJ0125-CW	0.359456	0.00469484	-
Indonesia	PJ0089-CW	0.403298	0.0140845	-
Indonesia	PJ0088-Cx	0.404523	0.0140845	-
Indonesia	PJ0068-C	0.489519	0.00469484	-
Indonesia	PJ0075-CW	0.495202	0.0328639	-
Indonesia	PJ0034-CW	0.505442	0.0187793	-
Indonesia	PJ0120-C	0.508606	0.0422535	-
Indonesia	PJ0276-C	0.526413	0.00938967	-
Indonesia	PJ0008-C	0.563308	0.0187793	-
Indonesia	PJ0031-C	0.579867	0.0798122	-
Indonesia	PJ0275-C	0.624603	0.0610329	-
Indonesia	PJ0106-Cx	0.639993	0.305164	-
Indonesia	PJ0084-CW	0.644288	0.0234742	-
Indonesia	PJ0006-C	0.648358	0.225352	-
Indonesia	PJ0097-C	0.658881	0.169014	-
Indonesia	PJ0113-CW	0.667699	0.220657	-
Indonesia	PJ0301-C	0.67538	0.164319	-
Indonesia	PJ0067-CW	0.708741	0.28169	-
Indonesia	PJ0041-C	0.740795	0.446009	-
Indonesia	PJ0100-CW	0.745501	0.28169	-
Indonesia	PJ0048-CW	0.770374	0.262911	-
Indonesia	PJ0285-C	0.782643	0.549296	-
Indonesia	PJ0038-Cx	0.78396	0.539906	-
Indonesia	PJ0322-C	0.791738	0.431925	-
Indonesia	PJ0112-CW	0.792852	0.521127	-
Indonesia	PJ0007-C	0.813225	0.370892	-
Indonesia	PJ0011-C	0.834119	0.558685	-
Indonesia	PJ0282-C	0.834149	0.0892019	-
Indonesia	PJ0033-C	0.850124	0.610329	-
Indonesia	PJ0305-C	0.860815	0.13615	-
Indonesia	PJ0289-C	0.862311	0.525822	-
Indonesia	PJ0297-C	0.862671	0.661972	-
Indonesia	PJ0315-C	0.876623	0.43662	-
Indonesia	PJ0062-C	0.878222	0.784038	-
Indonesia	PJ0283-C	0.882799	0.258216	-
Indonesia	PJ0024-C	0.884757	0.873239	-
Indonesia	PJ0295-C	0.889511	0.591549	-
Indonesia	PJ0082-C	0.891154	0.976526	-
Indonesia	PJ0319-C	0.891412	0.309859	-
Indonesia	PJ0300-C	0.900441	0.323944	-
Indonesia	PJ0090-CW	0.905039	0.71831	-
Indonesia	PJ0018-C	0.905468	0.793427	-
Indonesia	PJ0314-C	0.93299	0.455399	-
Indonesia	PJ0313-C	0.935971	0.610329	-
Indonesia	PJ0085-C	0.943103	0.765258	-
Indonesia	PJ0072-C	0.945129	0.85446	-
Indonesia	PJ0036-CW	0.950817	0.99061	-
Indonesia	PJ0060-C	0.954484	1	-
Indonesia	PJ0122-C	0.954684	0.995305	-
Indonesia	PJ0020-CW	0.96168	1	-
Indonesia	PJ0078-C	0.971621	0.995305	-
Indonesia	PJ0293-C	0.977538	0.943662	-
Indonesia	PJ0022-CW	0.987398	0.985915	-
Indonesia	PJ0318-C	0.987965	0.995305	-
Indonesia	PJ0117-CW	0.991529	0.995305	-
Indonesia	PJ0281-C	0.992162	1	-
Indonesia	PJ0277-C	0.992494	0.995305	-
Indonesia	PJ0323-C	0.993072	1	-
Indonesia	PJ0279-C	0.9932	0.995305	-
Indonesia	PJ0286-C	0.993756	1	-
Indonesia	PJ0317-C	0.99395	1	-
Indonesia	PJ0037-C	0.994667	0.995305	-
Indonesia	PJ0042-C	0.99473	1	-
Indonesia	PJ0021-CW	0.994892	0.995305	-
Indonesia	PJ0290-C	0.994954	0.995305	-
Indonesia	PJ0087-CW	0.994957	1	-
Indonesia	PJ0094-CW	0.995038	0.995305	-
Indonesia	PJ0294-C	0.995079	0.995305	-
Indonesia	PJ0086-C	0.995112	0.995305	-
Indonesia	PJ0296-C	0.995237	0.995305	-
Indonesia	PJ0056-CW	0.99569	1	-
Indonesia	PJ0032-C	0.99571	0.995305	-
Indonesia	PJ0038-CW	0.995723	0.995305	-
Indonesia	PJ0312-C	0.995731	1	-
Indonesia	PJ0128-C	0.995767	0.995305	-
Indonesia	PJ0273-C	0.995823	0.995305	-
Indonesia	PJ0307-C	0.995831	0.995305	-
Indonesia	PJ0049-C	0.995939	0.995305	-
Indonesia	PJ0099-C	0.995989	0.995305	-
Indonesia	PJ0299-C	0.996188	0.995305	-
Indonesia	PJ0274-C	0.996286	0.995305	-
Indonesia	PJ0166-C	0.996299	1	-
Indonesia	PJ0324-C	0.996342	1	-
Indonesia	PJ0167-C	0.996415	1	-
Indonesia	PJ0043-C	0.996427	0.995305	-
Indonesia	PJ0004-C	0.996484	1	-
Indonesia	PJ0106-CW	0.996548	0.995305	-
Indonesia	PJ0316-C	0.99658	0.995305	-
Indonesia	PJ0309-C	0.996593	0.995305	-
Indonesia	PJ0009-C	0.996595	1	-
Indonesia	PJ0123-C	0.996626	0.995305	-
Indonesia	PJ0298-C	0.996695	1	-
Indonesia	PJ0025-C	0.996861	0.995305	-
Indonesia	PJ0303-C	0.996886	0.995305	-
Indonesia	PJ0035-C	0.996975	1	-
Indonesia	PJ0280-C	0.996979	0.995305	-
Indonesia	PJ0291-C	0.997105	1	-
Indonesia	PJ0284-C	0.99724	1	-
Indonesia	PJ0278-C	0.997374	0.995305	-
Indonesia	PJ0012-Cx	0.997446	1	-
Indonesia	PJ0310-C	0.997474	1	-
Indonesia	PJ0288-C	0.997614	0.995305	-
Indonesia	PJ0026-CW	0.997726	1	-
Indonesia	PJ0287-C	0.997793	1	-
Indonesia	PJ0093-C	0.997893	0.995305	-
Indonesia	PJ0030-C	0.998241	1	-
Malaysia	PY0094-C	0.496107	0.361502	-
Malaysia	PY0051-C	0.766035	0.483568	-
Malaysia	PY0092-C	0.789396	0.671362	-
Malaysia	PY0100-C	0.818654	0.511737	-
Malaysia	PY0114-C	0.876958	0.830986	-
Malaysia	PY0056-C	0.892339	0.849765	-
Malaysia	PY0107-C	0.893606	0.826291	-
Malaysia	PY0099-C	0.896607	0.798122	-
Malaysia	PY0103-C	0.951703	0.929577	-
Malaysia	PY0086-C	0.957348	0.807512	-
Malaysia	PY0087-C	0.959807	0.910798	-
Malaysia	PY0105-C	0.960622	0.99061	-
Malaysia	PY0093-C	0.969315	0.948357	-
Malaysia	PY0004-C	0.976321	0.995305	-
Malaysia	PY0077-CW	0.981746	0.995305	-
Malaysia	PY0120-C	0.987856	1	-
Malaysia	PY0060-C	0.992974	0.995305	-
Malaysia	PY0045-C	0.993221	0.995305	-
Malaysia	PY0044-C	0.993238	0.995305	-
Malaysia	PY0026-C	0.994024	0.995305	-
Malaysia	PY0076-C	0.994176	0.995305	-
Malaysia	PY0019-C	0.994435	0.995305	-
Malaysia	PY0002-C	0.994445	0.995305	-
Malaysia	PY0058-C	0.994495	0.995305	-
Malaysia	PY0101-C	0.994557	0.995305	-
Malaysia	PY0085-C	0.994561	0.995305	-
Malaysia	PY0023-C	0.994573	0.995305	-
Malaysia	PY0053-C	0.994721	0.995305	-
Malaysia	PY0075-C	0.994853	0.995305	-
Malaysia	PY0119-C	0.994884	0.995305	-
Malaysia	PY0057-C	0.9949	0.995305	-
Malaysia	PY0027-C	0.994963	0.995305	-
Malaysia	PY0043-CX	0.995018	1	-
Malaysia	PY0074-C	0.99505	0.995305	-
Malaysia	PY0068-C	0.995066	0.995305	-
Malaysia	PY0061-C	0.995151	0.995305	-
Malaysia	PY0073-C	0.995164	0.995305	-
Malaysia	PY0035-C	0.995193	0.995305	-
Malaysia	PY0067-C	0.995226	0.995305	-
Malaysia	PY0024-C	0.995263	0.995305	-
Malaysia	PY0072-C	0.995363	0.995305	-
Malaysia	PY0034-C	0.99548	0.995305	-
Malaysia	PY0054-C	0.995482	0.995305	-
Malaysia	PY0042-C	0.99561	1	-
Malaysia	PY0117-C	0.995658	0.995305	-
Malaysia	PY0090-C	0.995872	0.995305	-
Malaysia	PY0005-C	0.995883	0.995305	-
Malaysia	PY0055-C	0.996172	0.995305	-
Malaysia	PY0018-C	0.996483	1	-
Malaysia	PY0089-C	0.996529	1	-
Malaysia	PY0096-C	0.996917	0.995305	-
Malaysia	PY0050-C	0.997112	0.995305	-
Malaysia	PY0088-C	0.997144	1	-
Malaysia	PY0048-C	0.997784	0.995305	-
Thailand	PD0614-C	0.253216	0	-
Thailand	PD0173-C	0.365004	0	-
Thailand	PD0176-C	0.410526	0.00469484	-
Thailand	PD0700-C	0.419097	0	-
Thailand	PD0183-C	0.444464	0	-
Thailand	PD0611-C	0.456271	0.0140845	-
Thailand	PD0680-C	0.472069	0	-
Thailand	PD0674-C	0.5103	0	-
Thailand	PD0174-C	0.530871	0.0328639	-
Thailand	PD0596-C	0.532915	0	-
Thailand	PD0170-C	0.538424	0.0140845	-
Thailand	PD1531-C	0.547058	0	-
Thailand	PD0713-C	0.579857	0.00938967	-
Thailand	PD0595-C	0.619256	0.0140845	-
Thailand	PD0684-C	0.620017	0.00938967	-
Thailand	PD0593-C	0.62371	0.0610329	-
Thailand	PD0613-C	0.675287	0.00469484	-
Thailand	PD0599-C	0.676651	0.29108	-
Thailand	PD0609-C	0.687266	0.295775	-
Thailand	PD0685-C	0.715278	0.13615	-
Thailand	PD0184-C	0.760566	0.028169	-
Thailand	PD1532-C	0.775597	0.488263	-
Thailand	PD0679-C	0.814082	0.103286	-
Thailand	PD0625-C	0.823292	0.591549	-
Thailand	PD1520-C	0.827752	0.267606	-
Thailand	PD0603-C	0.83089	0.586854	-
Thailand	PD1530-C	0.831965	0.474178	-
Thailand	PD0605-C	0.837865	0.610329	-
Thailand	PD0180-C	0.86172	0.577465	-
Thailand	PD0165-C	0.887922	0.516432	-
Thailand	PD0182-C	0.897843	0.807512	-
Thailand	PD0166-C	0.900276	0.488263	-
Thailand	PD0612-C	0.908569	0.333333	-
Thailand	PD0693-C	0.921944	0.694836	-
Thailand	PD0706-C	0.937699	0.507042	-
Thailand	PD0710-C	0.941111	0.751174	-
Thailand	PD0597-C	0.953724	0.746479	-
Thailand	PD0178-C	0.960278	0.755869	-
Thailand	PD0698-C	0.9653	0.769953	-
Thailand	PD0687-C	0.968261	0.85446	-
Thailand	PD0691-C	0.97092	0.849765	-
Thailand	PD0179-C	0.98559	0.995305	-
Thailand	PD0676-C	0.985947	0.995305	-
Thailand	PD1519-C	0.987018	0.929577	-
Thailand	PD0705-C	0.987049	1	-
Thailand	PD0610-C	0.989073	1	-
Thailand	PD0600-C	0.990162	0.995305	-
Thailand	PD0615-C	0.99027	0.995305	-
Thailand	PD0709-C	0.990638	0.995305	-
Thailand	PD0171-C	0.99086	0.995305	-
Thailand	PD0689-C	0.99109	0.995305	-
Thailand	PD0602-C	0.991176	0.995305	-
Thailand	PD0617-C	0.991202	0.995305	-
Thailand	PD0624-C	0.99148	0.995305	-
Thailand	PD0695-C	0.991632	0.995305	-
Thailand	PD0598-C	0.991706	1	-
Thailand	PD1534-C	0.991733	0.995305	-
Thailand	PD0703-C	0.991883	0.995305	-
Thailand	PD0604-C	0.991909	0.995305	-
Thailand	PD0708-C	0.991975	0.995305	-
Thailand	PD0620-C	0.992005	1	-
Thailand	PD0712-C	0.992177	1	-
Thailand	PD0701-C	0.99225	0.995305	-
Thailand	PD0594-C	0.992498	1	-
Thailand	PD0682-CW	0.99255	1	-
Thailand	PD1526-C	0.992606	1	-
Thailand	PD0696-C	0.99263	0.995305	-
Thailand	PD0678-C	0.992689	1	-
Thailand	PD1521-C	0.992705	1	-
Thailand	PD0707-C	0.992858	1	-
Thailand	PD0697-C	0.992947	0.995305	-
Thailand	PD0690-C	0.993027	0.995305	-
Thailand	PD0601-C	0.99313	0.995305	-
Thailand	PD0681-C	0.993137	1	-
Thailand	PD0704-C	0.993165	1	-
Thailand	PD0169-C	0.993174	0.995305	-
Thailand	PD0616-C	0.993207	0.995305	-
Thailand	PD0177-C	0.993248	1	-
Thailand	PD0688-C	0.993286	0.995305	-
Thailand	PD0622-C	0.993318	0.995305	-
Thailand	PD0623-C	0.993443	0.995305	-
Thailand	PD0677-C	0.993465	1	-
Thailand	PD0715-C	0.993578	1	-
Thailand	PD0607-C	0.993594	0.995305	-
Thailand	PD0608-C	0.993688	1	-
Thailand	PD0675-C	0.993744	0.995305	-
Thailand	PD0686-C	0.993786	1	-
Thailand	PD0683-C	0.993852	0.995305	-
Thailand	PD0172-C	0.993974	1	-
Thailand	PD1529-C	0.994154	0.995305	-
Thailand	PD0606-C	0.994375	1	-
Thailand	PD0714-C	0.994411	1	-
Thailand	PD0692-C	0.994757	1	-
Thailand	PD0702-C	0.995035	0.995305	-
Thailand	PD0167-C	0.995363	1	-
Thailand	PD0619-C	0.995515	1	-
Thailand	PD0711-C	0.995968	1	-
Thailand	PD0694-C	0.996387	1	-
Thailand	PD0168-C	0.996757	1	-
Thailand	PD0175-C	0.99683	1	-
Thailand	PD0181-C	0.996931	1	-
Thailand	PD1522-C	0.996973	1	-
Thailand	PD0699-C	0.997358	1	-
Thailand	PD0618-C	0.997591	1	-
