# Supplementary material for: Genomic Analysis of Plasmodium vivax in Southern Ethiopia Reveals Selective Pressures in Multiple Parasite Mechanisms
Source: J Infect Dis. 2019 Jan 21;220(11):1738–49. doi: 10.1093/infdis/jiz016 (PMC6804337; doi:10.1093/infdis/jiz016)
Supplement: jiz016_suppl_Supplementary_Data-3 [file jiz016_suppl_supplementary_data-3.xls]

## Sheet: Supplementary_Table_DrugR_Candi
Supplementary Table 3. Prevalence of non-synonymous variants in orthologues of P. falciparum drug resistance candidates
Gene	Chromosome	Position	Amino Acid	Ref Allele	Alt Allele	Alt Allele 1	% Ethiopia Ref	% Thailand Ref	% Malaysia Ref	% Indonesia Ref
CRT	PvP01_01_v1	442491	Q34H	A	C	.	100 (24/24)	100 (104/104)	100 (54/54)	100 (111/111)
CRT	PvP01_01_v1	442501	P38T	C	A	.	100 (24/24)	100 (104/104)	100 (54/54)	100 (111/111)
CRT	PvP01_01_v1	442502	P38L	C	T	.	100 (24/24)	99 (101/102)	100 (54/54)	100 (111/111)
CRT	PvP01_01_v1	442509	S40R	C	A	.	100 (24/24)	100 (104/104)	100 (54/54)	100 (111/111)
CRT	PvP01_01_v1	442980	R121K	G	A	.	100 (24/24)	100 (103/103)	100 (54/54)	100 (111/111)
CRT	PvP01_01_v1	442985	R123G	C	G	.	100 (24/24)	100 (104/104)	100 (54/54)	100 (111/111)
CRT	PvP01_01_v1	443466	V184F	G	T	.	100 (24/24)	100 (104/104)	100 (54/54)	99 (109/110)
CRT	PvP01_01_v1	443535	E207Q	G	C	.	100 (24/24)	100 (104/104)	100 (54/54)	100 (111/111)
CRT	PvP01_01_v1	443975	C257S	T	A	.	100 (24/24)	100 (104/104)	100 (54/54)	100 (111/111)
CRT	PvP01_01_v1	445373	F385I	T	A	.	100 (24/24)	100 (104/104)	98 (53/54)	100 (111/111)
MRP1	PvP01_02_v1	153748	G1726S	C	T	.	100 (24/24)	100 (104/104)	100 (54/54)	100 (111/111)
MRP1	PvP01_02_v1	153814	A1704T	C	T	.	100 (24/24)	100 (104/104)	100 (54/54)	100 (111/111)
MRP1	PvP01_02_v1	153943	G1661S	C	T	.	100 (24/24)	100 (104/104)	100 (54/54)	100 (111/111)
MRP1	PvP01_02_v1	153954	N1657S	T	C	.	100 (24/24)	100 (104/104)	53 (28/53)	100 (111/111)
MRP1	PvP01_02_v1	154008	L1639R	A	C	.	100 (24/24)	100 (104/104)	100 (54/54)	99 (110/111)
MRP1	PvP01_02_v1	154022	K1634N	T	A	.	100 (24/24)	100 (104/104)	100 (54/54)	99 (109/110)
MRP1	PvP01_02_v1	154063	R1621G	G	C	.	100 (24/24)	100 (104/104)	100 (54/54)	100 (111/111)
MRP1	PvP01_02_v1	154065	I1620T	A	G	.	100 (24/24)	100 (104/104)	100 (54/54)	100 (111/111)
MRP1	PvP01_02_v1	154107	A1606D	G	T	.	100 (24/24)	100 (104/104)	98 (53/54)	100 (111/111)
MRP1	PvP01_02_v1	154108	A1606T	C	T	.	100 (24/24)	100 (104/104)	98 (53/54)	100 (111/111)
MRP1	PvP01_02_v1	154168	H1586Y	G	A	.	100 (24/24)	97 (97/100)	100 (54/54)	100 (108/108)
MRP1	PvP01_02_v1	154215	D1570V	T	A	.	100 (24/24)	100 (104/104)	100 (54/54)	84 (87/104)
MRP1	PvP01_02_v1	154216	D1570Y	C	A	.	100 (24/24)	100 (104/104)	100 (54/54)	84 (87/104)
MRP1	PvP01_02_v1	154294	V1544I	C	T	.	100 (24/24)	100 (104/104)	98 (53/54)	100 (111/111)
MRP1	PvP01_02_v1	154341	R1528K	C	T	.	100 (24/24)	100 (104/104)	100 (54/54)	100 (111/111)
MRP1	PvP01_02_v1	154350	T1525I	G	A	.	100 (24/24)	100 (104/104)	100 (54/54)	100 (111/111)
MRP1	PvP01_02_v1	154354	G1524R	C	T	.	100 (24/24)	100 (104/104)	100 (54/54)	100 (111/111)
MRP1	PvP01_02_v1	154486	I1480V	T	C	.	100 (24/24)	100 (104/104)	100 (54/54)	100 (111/111)
MRP1	PvP01_02_v1	154492	I1478V	T	C	.	77 (17/22)	100 (104/104)	100 (54/54)	100 (111/111)
MRP1	PvP01_02_v1	154573	V1451F	C	A	.	100 (24/24)	100 (104/104)	100 (54/54)	100 (111/111)
MRP1	PvP01_02_v1	154668	G1419A	C	G	.	75 (15/20)	100 (103/103)	100 (54/54)	100 (111/111)
MRP1	PvP01_02_v1	154687	G1413S	C	T	.	100 (24/24)	100 (104/104)	100 (54/54)	100 (111/111)
MRP1	PvP01_02_v1	154692	M1411T	A	G	.	100 (24/24)	100 (104/104)	100 (54/54)	100 (111/111)
MRP1	PvP01_02_v1	154696	E1410K	C	T	.	100 (24/24)	100 (104/104)	100 (54/54)	100 (111/111)
MRP1	PvP01_02_v1	154713	P1404L	G	A	.	100 (24/24)	100 (104/104)	100 (54/54)	100 (111/111)
MRP1	PvP01_02_v1	154734	E1397G	T	C	.	100 (24/24)	100 (104/104)	100 (54/54)	100 (111/111)
MRP1	PvP01_02_v1	154735	E1397K	C	T	.	100 (24/24)	100 (104/104)	100 (54/54)	100 (111/111)
MRP1	PvP01_02_v1	154747	D1393Y	C	A	.	100 (23/23)	100 (104/104)	100 (54/54)	100 (111/111)
MRP1	PvP01_02_v1	154831	L1365F	G	A	.	100 (24/24)	100 (104/104)	100 (54/54)	85 (88/104)
MRP1	PvP01_02_v1	154843	L1361F	G	A	.	100 (24/24)	99 (102/103)	100 (54/54)	100 (111/111)
MRP1	PvP01_02_v1	154950	P1325L	G	A	.	100 (24/24)	100 (104/104)	100 (54/54)	96 (101/105)
MRP1	PvP01_02_v1	154961	F1321L	G	T	.	100 (24/24)	100 (104/104)	100 (54/54)	100 (111/111)
MRP1	PvP01_02_v1	155080	L1282I	A	T	.	100 (24/24)	100 (104/104)	100 (54/54)	100 (111/111)
MRP1	PvP01_02_v1	155272	V1218M	C	T	.	100 (24/24)	100 (104/104)	100 (54/54)	100 (111/111)
MRP1	PvP01_02_v1	155293	I1211V	T	C	.	100 (24/24)	100 (104/104)	100 (54/54)	100 (111/111)
MRP1	PvP01_02_v1	155299	M1209L	T	A	.	100 (24/24)	100 (104/104)	100 (54/54)	100 (111/111)
MRP1	PvP01_02_v1	155305	L1207I	G	T	.	100 (24/24)	8 (8/96)	100 (54/54)	100 (111/111)
MRP1	PvP01_02_v1	155458	T1156A	T	C	.	100 (24/24)	100 (104/104)	100 (54/54)	99 (110/111)
MRP1	PvP01_02_v1	155832	S1031L	G	A	.	100 (23/23)	100 (104/104)	100 (54/54)	100 (111/111)
MRP1	PvP01_02_v1	155845	H1027N	G	T	.	100 (24/24)	100 (104/104)	100 (54/54)	100 (111/111)
MRP1	PvP01_02_v1	155853	N1024I	T	A	.	100 (24/24)	100 (104/104)	100 (54/54)	100 (111/111)
MRP1	PvP01_02_v1	155869	A1019T	C	T	.	100 (24/24)	100 (104/104)	100 (54/54)	100 (111/111)
MRP1	PvP01_02_v1	155871	C1018Y	C	T	.	100 (24/24)	100 (104/104)	100 (54/54)	100 (111/111)
MRP1	PvP01_02_v1	155887	A1013T	C	T	.	100 (24/24)	100 (104/104)	100 (54/54)	100 (111/111)
MRP1	PvP01_02_v1	155904	G1007D	C	T	.	100 (24/24)	100 (104/104)	100 (54/54)	100 (111/111)
MRP1	PvP01_02_v1	155909	I1005M	T	C	.	100 (24/24)	100 (104/104)	100 (54/54)	100 (111/111)
MRP1	PvP01_02_v1	155971	R985S	G	T	.	100 (24/24)	100 (104/104)	100 (54/54)	100 (111/111)
MRP1	PvP01_02_v1	156078	G949D	C	T	.	100 (24/24)	100 (104/104)	100 (54/54)	100 (111/111)
MRP1	PvP01_02_v1	156097	T943A	T	C	.	100 (24/24)	100 (104/104)	100 (54/54)	100 (111/111)
MRP1	PvP01_02_v1	156100	G942S	C	T	.	100 (24/24)	100 (104/104)	100 (54/54)	100 (111/111)
MRP1	PvP01_02_v1	156102	G941D	C	T	.	100 (24/24)	100 (104/104)	100 (54/54)	100 (111/111)
MRP1	PvP01_02_v1	156184	Y914H	A	G	.	100 (24/24)	100 (104/104)	100 (54/54)	100 (111/111)
MRP1	PvP01_02_v1	156208	E906Q	C	G	.	40 (8/20)	95 (96/101)	98 (53/54)	65 (62/95)
MRP1	PvP01_02_v1	156300	C875F	C	A	.	100 (24/24)	100 (104/104)	100 (54/54)	100 (111/111)
MRP1	PvP01_02_v1	156418	S836G	T	C	.	100 (24/24)	100 (104/104)	100 (54/54)	100 (111/111)
MRP1	PvP01_02_v1	156423	G834E	C	T	.	100 (24/24)	100 (104/104)	100 (54/54)	100 (111/111)
MRP1	PvP01_02_v1	156426	R833K	C	T	.	100 (24/24)	100 (104/104)	100 (54/54)	100 (111/111)
MRP1	PvP01_02_v1	156427	R833W	T	A	.	100 (24/24)	100 (104/104)	100 (54/54)	100 (111/111)
MRP1	PvP01_02_v1	156448	D826N	C	T	.	100 (24/24)	100 (104/104)	100 (54/54)	100 (111/111)
MRP1	PvP01_02_v1	156450	G825E	C	T	.	100 (24/24)	100 (104/104)	100 (54/54)	100 (111/111)
MRP1	PvP01_02_v1	156486	I813T	A	G	.	100 (24/24)	100 (104/104)	100 (54/54)	100 (111/111)
MRP1	PvP01_02_v1	156493	D811H	C	G	.	100 (24/24)	100 (104/104)	100 (54/54)	100 (111/111)
MRP1	PvP01_02_v1	156497	K809N	C	G	.	100 (24/24)	100 (104/104)	100 (54/54)	100 (111/111)
MRP1	PvP01_02_v1	156501	G808D	C	T	.	100 (24/24)	100 (104/104)	100 (54/54)	100 (111/111)
MRP1	PvP01_02_v1	156520	R802G	G	C	.	91 (21/23)	100 (104/104)	100 (54/54)	100 (111/111)
MRP1	PvP01_02_v1	156537	F796C	A	C	.	100 (24/24)	100 (103/103)	100 (54/54)	100 (111/111)
MRP1	PvP01_02_v1	156553	R791C	G	A	.	96 (22/23)	100 (104/104)	100 (54/54)	100 (111/111)
MRP1	PvP01_02_v1	156563	E787D	C	A	.	100 (24/24)	98 (99/101)	100 (54/54)	97 (105/108)
MRP1	PvP01_02_v1	156575	S783R	G	T	.	100 (24/24)	100 (104/104)	100 (54/54)	100 (111/111)
MRP1	PvP01_02_v1	156633	V764A	A	G	.	100 (24/24)	100 (104/104)	100 (54/54)	100 (111/111)
MRP1	PvP01_02_v1	156708	N739S	T	C	.	100 (24/24)	100 (104/104)	100 (54/54)	100 (111/111)
MRP1	PvP01_02_v1	156730	V732I	C	T	.	100 (24/24)	100 (104/104)	100 (54/54)	100 (110/110)
MRP1	PvP01_02_v1	156747	G726V	C	A	.	100 (24/24)	100 (104/104)	100 (54/54)	100 (110/110)
MRP1	PvP01_02_v1	156748	G726W	C	A	.	100 (24/24)	100 (104/104)	100 (54/54)	100 (110/110)
MRP1	PvP01_02_v1	156751	S725P	A	G	.	100 (24/24)	100 (104/104)	100 (54/54)	100 (110/110)
MRP1	PvP01_02_v1	156773	I717M	A	C	.	100 (24/24)	99 (103/104)	100 (54/54)	100 (111/111)
MRP1	PvP01_02_v1	156794	I710M	T	C	.	100 (24/24)	100 (104/104)	100 (54/54)	100 (110/110)
MRP1	PvP01_02_v1	156798	S709F	G	A	.	100 (24/24)	100 (104/104)	100 (54/54)	100 (110/110)
MRP1	PvP01_02_v1	156966	S653N	C	T	A	100 (24/24)	100 (104/104)	100 (54/54)	100 (111/111)
MRP1	PvP01_02_v1	157059	S622T	C	G	.	100 (24/24)	100 (104/104)	100 (54/54)	100 (111/111)
MRP1	PvP01_02_v1	157062	R621Q	C	T	.	100 (24/24)	100 (104/104)	100 (54/54)	100 (111/111)
MRP1	PvP01_02_v1	157076	N616K	A	T	.	100 (24/24)	100 (104/104)	100 (54/54)	100 (111/111)
MRP1	PvP01_02_v1	157134	C597F	C	A	.	100 (24/24)	100 (104/104)	100 (54/54)	100 (111/111)
MRP1	PvP01_02_v1	157143	R594K	C	T	G	100 (24/24)	100 (104/104)	100 (54/54)	100 (111/111)
MRP1	PvP01_02_v1	157164	E587G	T	C	.	100 (24/24)	100 (104/104)	100 (54/54)	100 (111/111)
MRP1	PvP01_02_v1	157239	R562K	C	T	.	100 (24/24)	100 (104/104)	100 (54/54)	100 (111/111)
MRP1	PvP01_02_v1	157246	F560I	A	T	.	91 (20/22)	100 (104/104)	100 (54/54)	100 (111/111)
MRP1	PvP01_02_v1	157297	H543Y	G	A	.	100 (24/24)	100 (104/104)	100 (54/54)	100 (111/111)
MRP1	PvP01_02_v1	157300	K542E	T	C	.	100 (24/24)	100 (104/104)	98 (53/54)	100 (109/109)
MRP1	PvP01_02_v1	157452	I491T	A	G	.	100 (24/24)	100 (104/104)	100 (54/54)	100 (109/109)
MRP1	PvP01_02_v1	157492	P478S	G	A	.	100 (24/24)	99 (103/104)	100 (54/54)	100 (111/111)
MRP1	PvP01_02_v1	157572	N451S	T	C	.	100 (24/24)	100 (104/104)	100 (54/54)	100 (111/111)
MRP1	PvP01_02_v1	157626	A433G	G	C	.	100 (24/24)	100 (104/104)	100 (54/54)	98 (104/106)
MRP1	PvP01_02_v1	157705	V407L	C	G	.	100 (24/24)	100 (104/104)	100 (54/54)	100 (111/111)
MRP1	PvP01_02_v1	157708	F406L	A	G	.	100 (24/24)	100 (104/104)	100 (54/54)	99 (110/111)
MRP1	PvP01_02_v1	157798	Q376K	G	T	.	100 (24/24)	100 (104/104)	100 (54/54)	100 (110/110)
MRP1	PvP01_02_v1	157808	K372N	T	A	.	100 (24/24)	100 (104/104)	100 (54/54)	100 (111/111)
MRP1	PvP01_02_v1	157809	K372I	T	A	.	100 (24/24)	100 (104/104)	100 (54/54)	100 (111/111)
MRP1	PvP01_02_v1	157831	L365F	G	A	.	100 (24/24)	100 (104/104)	100 (54/54)	100 (111/111)
MRP1	PvP01_02_v1	157846	S360A	A	C	.	100 (24/24)	100 (104/104)	100 (54/54)	100 (111/111)
MRP1	PvP01_02_v1	157861	T355A	T	C	.	100 (24/24)	100 (104/104)	100 (54/54)	100 (111/111)
MRP1	PvP01_02_v1	157878	S349Y	G	T	.	100 (24/24)	100 (104/104)	100 (54/54)	100 (111/111)
MRP1	PvP01_02_v1	158039	S295R	G	T	.	100 (24/24)	100 (104/104)	100 (54/54)	100 (111/111)
MRP1	PvP01_02_v1	158079	T282M	G	A	.	100 (24/24)	100 (104/104)	100 (54/54)	99 (110/111)
MRP1	PvP01_02_v1	158082	R281K	C	T	.	100 (24/24)	100 (104/104)	100 (54/54)	100 (111/111)
MRP1	PvP01_02_v1	158148	R259T	C	G	A	38 (8/21)	100 (104/104)	100 (54/54)	100 (111/111)
MRP1	PvP01_02_v1	158152	C258R	A	G	.	100 (24/24)	100 (104/104)	100 (54/54)	100 (109/109)
MRP1	PvP01_02_v1	158223	T234M	G	A	.	100 (24/24)	8 (8/97)	100 (54/54)	100 (111/111)
MRP1	PvP01_02_v1	158272	Y218D	A	C	.	0 (0/24)	0 (0/104)	0 (0/54)	6 (6/107)
MRP1	PvP01_02_v1	158323	I201L	T	G	.	100 (24/24)	100 (104/104)	51 (27/53)	97 (105/108)
MRP1	PvP01_02_v1	158442	A161G	G	C	.	100 (24/24)	100 (104/104)	100 (54/54)	100 (110/110)
MRP1	PvP01_02_v1	158467	G153S	C	T	.	100 (24/24)	100 (104/104)	100 (54/54)	100 (110/110)
MRP1	PvP01_02_v1	158545	V127I	C	T	.	0 (0/24)	0 (0/104)	0 (0/54)	5 (5/104)
MRP1	PvP01_02_v1	158553	I124T	A	G	.	100 (24/24)	100 (104/104)	100 (54/54)	99 (105/106)
MRP1	PvP01_02_v1	158653	H91Y	G	A	.	100 (24/24)	100 (104/104)	100 (54/54)	97 (105/108)
MRP1	PvP01_02_v1	158674	K84E	T	C	.	100 (24/24)	100 (104/104)	100 (54/54)	100 (110/110)
MRP1	PvP01_02_v1	158818	K36Q	T	G	.	100 (24/24)	99 (101/102)	100 (54/54)	97 (105/108)
MRP1	PvP01_02_v1	158889	N12I	T	A	.	100 (24/24)	100 (104/104)	100 (54/54)	100 (111/111)
MRP1	PvP01_02_v1	158896	R10C	G	A	.	100 (24/24)	100 (103/103)	100 (54/54)	90 (95/106)
DHFR-TS	PvP01_05_v1	1077398	I13L	A	C	.	100 (24/24)	100 (101/101)	100 (54/54)	100 (111/111)
DHFR-TS	PvP01_05_v1	1077400	I13M	C	G	.	100 (24/24)	100 (104/104)	98 (53/54)	100 (111/111)
DHFR-TS	PvP01_05_v1	1077405	A15V	C	T	.	100 (24/24)	100 (104/104)	100 (54/54)	100 (111/111)
DHFR-TS	PvP01_05_v1	1077506	C49R	T	C	.	100 (24/24)	99 (102/103)	100 (54/54)	100 (111/111)
DHFR-TS	PvP01_05_v1	1077510	N50I	A	T	.	100 (24/24)	100 (104/104)	100 (54/54)	100 (111/111)
DHFR-TS	PvP01_05_v1	1077511	N50K	C	A	.	100 (24/24)	100 (104/104)	100 (54/54)	100 (111/111)
DHFR-TS	PvP01_05_v1	1077530	F57L	T	C	A	100 (24/24)	16 (16/98)	73 (37/51)	18 (17/94)
DHFR-TS	PvP01_05_v1	1077532	F57L	C	G	A	100 (24/24)	9 (9/99)	35 (18/52)	100 (108/108)
DHFR-TS	PvP01_05_v1	1077534	R58K	G	A	.	100 (24/24)	100 (104/104)	100 (54/54)	100 (111/111)
DHFR-TS	PvP01_05_v1	1077535	R58S	G	C	A	44 (8/18)	100 (104/104)	34 (18/53)	99 (104/105)
DHFR-TS	PvP01_05_v1	1077543	T61M	C	T	.	100 (24/24)	9 (9/99)	75 (38/51)	18 (17/94)
DHFR-TS	PvP01_05_v1	1077656	H99N	C	*	A	100 (24/24)	92 (93/101)	100 (54/54)	100 (110/110)
DHFR-TS	PvP01_05_v1	1077692	V111L	G	T	C	100 (24/24)	100 (104/104)	35 (19/54)	100 (110/110)
DHFR-TS	PvP01_05_v1	1077711	N117T	A	C	G	100 (24/24)	9 (9/102)	6 (3/53)	16 (15/94)
DHFR-TS	PvP01_05_v1	1077751	N130K	C	A	.	100 (24/24)	100 (104/104)	100 (54/54)	100 (111/111)
DHFR-TS	PvP01_05_v1	1077878	I173F	A	T	C	100 (24/24)	100 (103/103)	35 (19/54)	100 (110/110)
DHFR-TS	PvP01_05_v1	1077880	I173M	T	G	.	100 (24/24)	100 (104/104)	98 (53/54)	100 (111/111)
DHFR-TS	PvP01_05_v1	1078110	S250I	G	T	.	100 (24/24)	100 (104/104)	100 (54/54)	100 (111/111)
DHFR-TS	PvP01_05_v1	1078143	A261E	C	A	.	100 (24/24)	100 (104/104)	100 (54/54)	100 (111/111)
DHFR-TS	PvP01_05_v1	1078180	N273K	C	A	.	100 (24/24)	100 (104/104)	100 (54/54)	100 (111/111)
DHFR-TS	PvP01_05_v1	1078326	P322L	C	T	.	100 (24/24)	100 (104/104)	100 (54/54)	100 (111/111)
DHFR-TS	PvP01_05_v1	1078468	K369N	A	T	.	100 (24/24)	99 (102/103)	100 (54/54)	100 (111/111)
DHFR-TS	PvP01_05_v1	1078807	E482D	A	T	.	100 (24/24)	100 (103/103)	100 (54/54)	100 (109/109)
DHFR-TS	PvP01_05_v1	1078826	I489L	A	C	.	100 (24/24)	100 (103/103)	100 (54/54)	100 (109/109)
DHFR-TS	PvP01_05_v1	1078855	L498F	G	T	.	100 (24/24)	100 (103/103)	100 (54/54)	100 (109/109)
DHFR-TS	PvP01_05_v1	1079078	V573I	G	A	.	100 (24/24)	100 (104/104)	100 (54/54)	100 (111/111)
MDR1	PvP01_10_v1	478789	L1449I	G	T	.	100 (24/24)	100 (104/104)	100 (54/54)	100 (111/111)
MDR1	PvP01_10_v1	478860	K1425R	T	C	.	100 (24/24)	100 (104/104)	100 (54/54)	100 (111/111)
MDR1	PvP01_10_v1	478911	K1408R	T	C	.	100 (24/24)	100 (104/104)	100 (54/54)	100 (111/111)
MDR1	PvP01_10_v1	478917	A1406G	G	C	.	100 (24/24)	100 (104/104)	100 (54/54)	100 (111/111)
MDR1	PvP01_10_v1	478955	K1393N	C	G	.	100 (24/24)	87 (84/97)	98 (53/54)	100 (111/111)
MDR1	PvP01_10_v1	479133	A1334E	G	T	.	100 (24/24)	100 (104/104)	100 (54/54)	100 (111/111)
MDR1	PvP01_10_v1	479176	N1320D	T	C	.	100 (24/24)	100 (104/104)	100 (54/54)	100 (111/111)
MDR1	PvP01_10_v1	479177	E1319D	T	A	.	100 (24/24)	100 (104/104)	100 (54/54)	100 (111/111)
MDR1	PvP01_10_v1	479221	L1305F	G	A	.	100 (24/24)	100 (103/103)	100 (54/54)	100 (111/111)
MDR1	PvP01_10_v1	479326	L1270V	G	C	.	100 (24/24)	100 (104/104)	100 (54/54)	100 (111/111)
MDR1	PvP01_10_v1	479329	T1269S	T	A	.	100 (24/24)	100 (104/104)	100 (54/54)	100 (111/111)
MDR1	PvP01_10_v1	479334	S1267N	C	T	.	100 (24/24)	100 (104/104)	100 (54/54)	100 (111/111)
MDR1	PvP01_10_v1	479350	G1262R	C	T	.	100 (24/24)	100 (104/104)	100 (54/54)	100 (111/111)
MDR1	PvP01_10_v1	479376	A1253V	G	A	.	100 (24/24)	100 (104/104)	100 (54/54)	100 (111/111)
MDR1	PvP01_10_v1	479612	L1174F	C	A	.	100 (24/24)	100 (104/104)	100 (54/54)	100 (111/111)
MDR1	PvP01_10_v1	479653	K1161E	T	C	.	100 (24/24)	100 (104/104)	100 (54/54)	100 (111/111)
MDR1	PvP01_10_v1	479824	L1104F	G	A	.	100 (24/24)	100 (104/104)	100 (54/54)	100 (111/111)
MDR1	PvP01_10_v1	479908	L1076F	G	A	.	100 (24/24)	52 (44/84)	98 (53/54)	100 (111/111)
MDR1	PvP01_10_v1	479910	Q1075P	T	G	.	100 (24/24)	100 (104/104)	100 (54/54)	100 (111/111)
MDR1	PvP01_10_v1	479911	Q1075K	G	T	.	100 (24/24)	100 (104/104)	100 (54/54)	100 (111/111)
MDR1	PvP01_10_v1	479926	F1070L	A	G	.	100 (24/24)	100 (104/104)	100 (54/54)	100 (111/111)
MDR1	PvP01_10_v1	480196	M980V	T	C	.	100 (24/24)	100 (104/104)	100 (54/54)	100 (111/111)
MDR1	PvP01_10_v1	480198	F979S	A	G	.	100 (24/24)	100 (104/104)	100 (54/54)	100 (111/111)
MDR1	PvP01_10_v1	480207	F976Y	A	T	.	32 (6/19)	13 (13/97)	94 (51/54)	100 (111/111)
MDR1	PvP01_10_v1	480261	M958T	A	G	.	100 (24/24)	100 (104/104)	100 (54/54)	100 (111/111)
MDR1	PvP01_10_v1	480370	P922A	G	C	.	100 (24/24)	100 (104/104)	100 (54/54)	100 (111/111)
MDR1	PvP01_10_v1	480378	S919N	C	T	.	100 (24/24)	100 (104/104)	100 (54/54)	100 (111/111)
MDR1	PvP01_10_v1	480412	L908M	G	T	A	100 (24/24)	100 (104/104)	100 (54/54)	100 (111/111)
MDR1	PvP01_10_v1	480442	T898A	T	C	.	100 (24/24)	100 (104/104)	100 (54/54)	100 (111/111)
MDR1	PvP01_10_v1	480552	A861E	G	T	.	100 (24/24)	95 (98/103)	100 (54/54)	100 (111/111)
MDR1	PvP01_10_v1	480582	G851A	C	G	.	100 (24/24)	100 (104/104)	100 (54/54)	100 (111/111)
MDR1	PvP01_10_v1	480583	G851C	C	A	.	100 (24/24)	100 (104/104)	100 (54/54)	100 (111/111)
MDR1	PvP01_10_v1	480601	L845F	G	A	.	100 (24/24)	98 (101/103)	96 (51/53)	100 (111/111)
MDR1	PvP01_10_v1	480768	N789S	T	C	.	100 (24/24)	100 (104/104)	98 (53/54)	100 (111/111)
MDR1	PvP01_10_v1	480846	A763V	G	A	.	100 (24/24)	95 (97/102)	100 (54/54)	100 (111/111)
MDR1	PvP01_10_v1	481042	S698G	T	C	.	45 (9/20)	99 (103/104)	100 (54/54)	100 (111/111)
MDR1	PvP01_10_v1	481118	K672N	C	G	.	100 (24/24)	100 (104/104)	100 (54/54)	100 (111/111)
MDR1	PvP01_10_v1	481575	G520D	C	T	.	100 (24/24)	100 (104/104)	100 (54/54)	100 (111/111)
MDR1	PvP01_10_v1	481583	K517N	T	A	.	100 (24/24)	100 (104/104)	100 (54/54)	100 (111/111)
MDR1	PvP01_10_v1	481595	S513R	A	T	.	23 (5/22)	71 (61/86)	98 (53/54)	100 (111/111)
MDR1	PvP01_10_v1	481636	D500N	C	T	.	100 (24/24)	100 (104/104)	100 (54/54)	100 (111/111)
MDR1	PvP01_10_v1	481644	S497L	G	A	.	100 (24/24)	100 (104/104)	100 (54/54)	100 (111/111)
MDR1	PvP01_10_v1	481792	H448Y	G	A	.	100 (24/24)	100 (103/103)	100 (54/54)	100 (111/111)
MDR1	PvP01_10_v1	481908	T409M	G	A	.	100 (24/24)	100 (104/104)	98 (53/54)	100 (111/111)
MDR1	PvP01_10_v1	482281	G285S	C	T	.	100 (24/24)	100 (104/104)	100 (54/54)	100 (111/111)
MDR1	PvP01_10_v1	482428	M236L	T	A	.	100 (24/24)	100 (104/104)	100 (54/54)	100 (111/111)
MDR1	PvP01_10_v1	482473	V221L	C	A	.	100 (24/24)	100 (104/104)	100 (53/53)	100 (111/111)
MDR1	PvP01_10_v1	482493	G214D	C	T	.	100 (24/24)	100 (104/104)	100 (54/54)	100 (111/111)
MDR1	PvP01_10_v1	482566	I190L	T	A	.	100 (24/24)	100 (104/104)	100 (54/54)	100 (111/111)
MDR1	PvP01_10_v1	482577	L186W	A	C	.	100 (24/24)	100 (104/104)	100 (54/54)	100 (111/111)
MDR1	PvP01_10_v1	483005	Q43H	C	G	.	100 (24/24)	100 (104/104)	100 (54/54)	100 (111/111)
MDR1	PvP01_10_v1	483095	N13K	G	C	.	100 (24/24)	100 (104/104)	100 (54/54)	100 (111/111)
MDR1	PvP01_10_v1	483111	P8L	G	A	.	100 (24/24)	100 (104/104)	100 (54/54)	100 (111/111)
Kelch13	PvP01_12_v1	484852	G23E	G	A	.	100 (24/24)	100 (104/104)	100 (54/54)	100 (111/111)
Kelch13	PvP01_12_v1	484858	N25I	A	T	.	100 (24/24)	98 (102/104)	100 (54/54)	100 (111/111)
Kelch13	PvP01_12_v1	485152	S123L	C	T	.	100 (24/24)	100 (104/104)	100 (54/54)	100 (108/108)
Kelch13	PvP01_12_v1	485235	K151Q	A	C	.	100 (24/24)	99 (102/103)	100 (53/53)	100 (111/111)
Kelch13	PvP01_12_v1	485314	S177T	G	C	.	100 (24/24)	100 (104/104)	100 (54/54)	100 (111/111)
Kelch13	PvP01_12_v1	485541	S253T	T	A	.	100 (24/24)	100 (104/104)	100 (54/54)	96 (100/104)
Kelch13	PvP01_12_v1	485697	V305L	G	C	.	100 (24/24)	100 (104/104)	100 (54/54)	99 (110/111)
Kelch13	PvP01_12_v1	486438	V552I	G	A	.	100 (24/24)	100 (104/104)	100 (54/54)	100 (111/111)
Kelch13	PvP01_12_v1	486477	M565L	A	C	.	100 (24/24)	100 (104/104)	100 (54/54)	100 (111/111)
Kelch13	PvP01_12_v1	486478	M565K	T	A	.	100 (24/24)	100 (104/104)	100 (54/54)	100 (111/111)
Kelch13	PvP01_12_v1	486568	N595T	A	C	.	100 (24/24)	100 (104/104)	100 (54/54)	100 (111/111)
Kelch13	PvP01_12_v1	486738	V652L	G	C	.	100 (24/24)	100 (104/104)	100 (54/54)	100 (111/111)
Kelch13	PvP01_12_v1	486881	L699F	G	C	.	100 (24/24)	100 (104/104)	100 (54/54)	100 (111/111)
Kelch13	PvP01_12_v1	486913	A710E	C	A	.	100 (24/24)	100 (104/104)	100 (54/54)	100 (111/111)
MDR2	PvP01_12_v1	2441608	V43L	G	C	.	0 (0/24)	67 (61/91)	85 (44/52)	26 (24/93)
MDR2	PvP01_12_v1	2441670	R63S	A	T	C	100 (24/24)	100 (104/104)	100 (54/54)	100 (111/111)
MDR2	PvP01_12_v1	2441708	V76A	T	C	.	100 (24/24)	84 (85/101)	100 (54/54)	99 (110/111)
MDR2	PvP01_12_v1	2441734	F85V	T	G	.	100 (24/24)	99 (103/104)	100 (54/54)	100 (111/111)
MDR2	PvP01_12_v1	2441773	L98V	C	G	.	100 (24/24)	100 (104/104)	100 (54/54)	99 (109/110)
MDR2	PvP01_12_v1	2441962	Y161H	T	C	.	100 (24/24)	100 (104/104)	98 (53/54)	99 (109/110)
MDR2	PvP01_12_v1	2442028	R183W	A	T	.	100 (24/24)	100 (104/104)	100 (54/54)	100 (111/111)
MDR2	PvP01_12_v1	2442097	Q206K	C	A	.	100 (24/24)	99 (101/102)	100 (54/54)	100 (111/111)
MDR2	PvP01_12_v1	2442137	L219W	T	G	.	100 (24/24)	100 (104/104)	100 (54/54)	100 (111/111)
MDR2	PvP01_12_v1	2442151	S224C	A	T	.	100 (24/24)	100 (100/100)	100 (54/54)	100 (111/111)
MDR2	PvP01_12_v1	2442212	S244T	G	C	.	100 (24/24)	99 (102/103)	100 (54/54)	100 (111/111)
MDR2	PvP01_12_v1	2442314	S278N	G	A	.	100 (24/24)	100 (104/104)	100 (54/54)	100 (111/111)
MDR2	PvP01_12_v1	2442333	K284N	G	T	.	100 (24/24)	99 (103/104)	100 (54/54)	100 (111/111)
MDR2	PvP01_12_v1	2442337	A286T	G	A	.	82 (18/22)	100 (104/104)	100 (54/54)	100 (111/111)
MDR2	PvP01_12_v1	2442354	S291R	C	G	.	100 (24/24)	98 (102/104)	100 (54/54)	100 (111/111)
MDR2	PvP01_12_v1	2442362	G294A	G	*	C	100 (24/24)	97 (94/97)	100 (54/54)	100 (110/110)
MDR2	PvP01_12_v1	2442394	G305S	G	A	*	100 (24/24)	99 (102/103)	100 (54/54)	100 (110/110)
MDR2	PvP01_12_v1	2442409	G310S	G	A	.	100 (24/24)	100 (104/104)	100 (54/54)	100 (111/111)
MDR2	PvP01_12_v1	2442436	S319G	A	G	.	100 (24/24)	100 (104/104)	100 (54/54)	99 (110/111)
MDR2	PvP01_12_v1	2442452	A324V	C	T	.	63 (12/19)	100 (104/104)	100 (54/54)	100 (111/111)
MDR2	PvP01_12_v1	2442508	N343H	A	C	.	100 (24/24)	100 (104/104)	100 (54/54)	100 (111/111)
MDR2	PvP01_12_v1	2442692	S404W	C	G	.	100 (24/24)	100 (104/104)	100 (54/54)	100 (111/111)
MDR2	PvP01_12_v1	2442896	T472S	C	G	.	100 (24/24)	100 (104/104)	100 (54/54)	100 (111/111)
MDR2	PvP01_12_v1	2443018	L513F	C	T	.	100 (24/24)	100 (104/104)	100 (54/54)	100 (111/111)
MDR2	PvP01_12_v1	2443022	Y514F	A	T	.	4 (1/24)	96 (98/102)	2 (1/52)	27 (25/94)
MDR2	PvP01_12_v1	2443024	L515V	C	G	.	100 (24/24)	100 (104/104)	100 (54/54)	65 (56/86)
MDR2	PvP01_12_v1	2443036	L519F	C	T	.	100 (24/24)	97 (101/104)	100 (54/54)	100 (111/111)
MDR2	PvP01_12_v1	2443109	N543S	A	G	.	100 (24/24)	100 (104/104)	100 (54/54)	100 (111/111)
MDR2	PvP01_12_v1	2443178	S566N	G	A	.	100 (24/24)	100 (104/104)	100 (54/54)	100 (111/111)
MDR2	PvP01_12_v1	2443190	R570K	G	A	.	100 (24/24)	100 (104/104)	100 (54/54)	100 (111/111)
MDR2	PvP01_12_v1	2443288	A603T	G	A	.	100 (24/24)	100 (104/104)	94 (51/54)	100 (111/111)
MDR2	PvP01_12_v1	2443379	T633I	C	T	.	100 (24/24)	100 (104/104)	100 (54/54)	100 (111/111)
MDR2	PvP01_12_v1	2443567	D696N	G	A	.	100 (24/24)	100 (104/104)	100 (54/54)	100 (111/111)
MDR2	PvP01_12_v1	2443599	M706I	G	T	.	100 (24/24)	100 (104/104)	100 (54/54)	100 (111/111)
MDR2	PvP01_12_v1	2443603	M708L	A	T	.	100 (24/24)	100 (104/104)	100 (54/54)	100 (111/111)
MDR2	PvP01_12_v1	2444035	I852L	A	C	.	100 (24/24)	32 (30/94)	12 (6/51)	84 (83/99)
MDR2	PvP01_12_v1	2444393	P971R	C	G	.	91 (21/23)	96 (99/103)	100 (54/54)	100 (111/111)
MDR2	PvP01_12_v1	2444435	G985A	G	C	.	100 (24/24)	100 (104/104)	100 (54/54)	99 (110/111)
MDR2	PvP01_12_v1	2444489	M1003T	T	C	.	100 (24/24)	100 (103/103)	100 (54/54)	100 (111/111)
MDR2	PvP01_12_v1	2444490	M1003I	G	A	.	100 (24/24)	100 (104/104)	100 (54/54)	99 (110/111)
MDR2	PvP01_12_v1	2444513	A1011E	C	A	.	100 (24/24)	100 (104/104)	100 (54/54)	100 (111/111)
MDR2	PvP01_12_v1	2444517	K1012N	G	C	.	100 (24/24)	100 (104/104)	100 (54/54)	100 (111/111)
MDR2	PvP01_12_v1	2444529	R1016S	G	C	A	100 (24/24)	99 (103/104)	100 (54/54)	97 (104/107)
MDR2	PvP01_12_v1	2444570	S1030N	G	A	.	100 (24/24)	100 (104/104)	100 (54/54)	100 (111/111)
MDR2	PvP01_12_v1	2444594	S1038N	G	A	*	100 (24/24)	100 (101/101)	100 (54/54)	100 (111/111)
MDR2	PvP01_12_v1	2444659	M1060V	A	G	.	100 (24/24)	99 (102/103)	100 (54/54)	100 (111/111)
MDR2	PvP01_12_v1	2444704	L1075V	C	*	G	100 (24/24)	99 (100/101)	100 (54/54)	100 (111/111)
MDR2	PvP01_12_v1	2444705	L1075P	T	*	C	100 (24/24)	99 (100/101)	100 (54/54)	100 (111/111)
MDR2	PvP01_12_v1	2444710	S1077G	A	*	G	100 (24/24)	99 (103/104)	100 (54/54)	100 (111/111)
MDR2	PvP01_12_v1	2444713	F1078I	T	*	A	100 (24/24)	99 (103/104)	100 (54/54)	100 (111/111)
MDR2	PvP01_12_v1	2444774	S1098N	G	A	.	100 (24/24)	100 (104/104)	98 (53/54)	100 (111/111)
MDR2	PvP01_12_v1	2444966	S1162N	G	A	T	100 (23/23)	100 (103/103)	98 (53/54)	100 (111/111)
MDR2	PvP01_12_v1	2444978	G1166V	G	*	T	100 (24/24)	100 (102/102)	100 (54/54)	100 (111/111)
MDR2	PvP01_12_v1	2444984	A1168V	C	T	*	100 (23/23)	91 (92/101)	100 (54/54)	100 (111/111)
MDR2	PvP01_12_v1	2444995	S1172G	A	*	G	100 (24/24)	100 (104/104)	100 (54/54)	100 (111/111)
MDR2	PvP01_12_v1	2445003	Q1174H	G	T	*	100 (24/24)	100 (104/104)	100 (54/54)	100 (111/111)
MDR2	PvP01_12_v1	2445091	G1204R	G	*	C	100 (23/23)	100 (104/104)	100 (54/54)	100 (110/110)
MDR2	PvP01_12_v1	2445106	G1209S	G	A	.	100 (24/24)	100 (104/104)	100 (54/54)	100 (111/111)
MDR2	PvP01_12_v1	2445136	A1219T	G	A	T	100 (24/24)	100 (104/104)	100 (54/54)	94 (102/108)
MDR2	PvP01_12_v1	2445182	S1234L	C	T	.	100 (24/24)	100 (104/104)	100 (54/54)	94 (101/108)
MDR2	PvP01_12_v1	2445190	V1237M	G	A	.	100 (24/24)	100 (104/104)	100 (54/54)	100 (111/111)
MDR2	PvP01_12_v1	2445191	V1237A	T	C	.	100 (24/24)	100 (104/104)	100 (54/54)	100 (111/111)
MDR2	PvP01_12_v1	2445242	A1254E	C	A	.	100 (24/24)	99 (103/104)	100 (54/54)	100 (111/111)
MDR2	PvP01_12_v1	2445272	A1264E	C	A	*	100 (24/24)	100 (104/104)	100 (54/54)	100 (111/111)
MDR2	PvP01_12_v1	2445289	H1270N	C	*	A	100 (23/23)	98 (101/103)	100 (54/54)	98 (109/111)
MDR2	PvP01_12_v1	2445302	E1274A	A	*	C	100 (22/22)	98 (101/103)	100 (54/54)	99 (110/111)
MDR2	PvP01_12_v1	2445303	E1274D	G	*	C	100 (22/22)	98 (101/103)	100 (54/54)	99 (110/111)
MDR2	PvP01_12_v1	2445307	S1276G	A	*	G	100 (23/23)	98 (101/103)	100 (54/54)	99 (110/111)
MDR2	PvP01_12_v1	2445308	S1276N	G	*	A	100 (23/23)	98 (101/103)	100 (54/54)	99 (110/111)
MDR2	PvP01_12_v1	2445315	D1278E	T	*	A	100 (23/23)	98 (101/103)	100 (54/54)	99 (110/111)
MDR2	PvP01_12_v1	2445357	D1292E	T	G	.	100 (23/23)	100 (102/102)	100 (54/54)	100 (111/111)
MDR2	PvP01_12_v1	2445418	S1313G	A	G	.	100 (24/24)	99 (103/104)	100 (54/54)	100 (111/111)
MDR2	PvP01_12_v1	2445443	G1321E	G	A	.	100 (24/24)	100 (104/104)	100 (54/54)	99 (110/111)
MDR2	PvP01_12_v1	2445494	R1338P	G	C	*	100 (24/24)	100 (104/104)	100 (54/54)	100 (111/111)
MDR2	PvP01_12_v1	2445518	L1346Q	T	A	.	100 (24/24)	96 (100/104)	98 (53/54)	100 (111/111)
MDR2	PvP01_12_v1	2445626	R1382H	G	A	.	100 (24/24)	100 (104/104)	100 (54/54)	100 (111/111)
MDR2	PvP01_12_v1	2445706	D1409Y	G	T	.	100 (24/24)	100 (104/104)	100 (54/54)	100 (111/111)
MDR2	PvP01_12_v1	2445721	D1414H	G	C	.	100 (24/24)	100 (104/104)	100 (54/54)	100 (111/111)
MDR2	PvP01_12_v1	2445764	G1428A	G	C	.	100 (24/24)	94 (87/93)	100 (54/54)	87 (91/105)
MDR2	PvP01_12_v1	2445824	P1448L	C	*	T	100 (24/24)	89 (90/101)	94 (51/54)	93 (96/103)
MDR2	PvP01_12_v1	2445835	N1452D	A	*	G	100 (24/24)	90 (93/103)	94 (51/54)	93 (98/105)
MDR2	PvP01_12_v1	2445842	P1454L	C	T	*	90 (18/20)	85 (82/96)	94 (51/54)	92 (92/100)
MDR2	PvP01_12_v1	2445860	P1460L	C	T	*	89 (17/19)**	78 (67/86)	29 (13/45)	57 (42/74)
MDR2	PvP01_12_v1	2445883	A1468T	G	A	*	65 (11/17)**	84 (74/88)	40 (8/20)**	64 (49/76)
MDR2	PvP01_12_v1	2445896	P1472L	C	T	*	72 (13/18)**	88 (86/98)	96 (49/51)	70 (55/79)
MDR2	PvP01_12_v1	2445898	T1473A	A	*	G	83 (20/24)	89 (92/103)	100 (53/53)	75 (73/97)
MDR2	PvP01_12_v1	2445902	V1474A	T	C	*	38 (3/8)**	88 (82/93)	100 (49/49)	66 (46/70)**
MDR2	PvP01_12_v1	2445914	L1478P	T	*	C	100 (24/24)	85 (81/95)	77 (40/52)	93 (100/107)
MDR2	PvP01_12_v1	2445928	E1483K	G	*	A	100 (24/24)	91 (93/102)	100 (54/54)	96 (103/107)
MDR2	PvP01_12_v1	2445932	L1484P	T	*	C	100 (24/24)	89 (85/95)	100 (53/53)	96 (101/105)
MDR2	PvP01_12_v1	2445937	T1486A	A	*	G	100 (23/23)	91 (85/93)	100 (53/53)	96 (99/103)
MDR2	PvP01_12_v1	2445986	P1502L	C	T	*	100 (20/20)	99 (97/98)	100 (44/44)	100 (107/107)
MDR2	PvP01_12_v1	2445992	T1504I	C	*	T	100 (24/24)	97 (95/98)	93 (41/44)	96 (101/105)
MDR2	PvP01_12_v1	2446004	P1508L	C	T	*	100 (24/24)	99 (97/98)	93 (37/40)	99 (105/106)
MDR2	PvP01_12_v1	2446022	P1514L	C	*	T	86 (19/22)	85 (86/101)	100 (53/53)	97 (104/107)
MDR2	PvP01_12_v1	2446028	T1516N	C	*	A	87 (20/23)	86 (87/101)	100 (53/53)	99 (107/108)
MDR2	PvP01_12_v1	2446111	Y1544D	T	G	.	100 (24/24)	93 (96/103)	100 (54/54)	100 (111/111)
MDR2	PvP01_12_v1	2446115	N1545S	A	G	.	100 (24/24)	100 (104/104)	100 (54/54)	100 (111/111)
MDR2	PvP01_12_v1	2446118	A1546V	C	T	.	100 (24/24)	100 (104/104)	100 (54/54)	100 (111/111)
MDR2	PvP01_12_v1	2446136	D1552G	A	G	.	100 (24/24)	97 (97/100)	100 (54/54)	100 (111/111)
MDR2	PvP01_12_v1	2476495	S178F	G	A	.	100 (24/24)	100 (104/104)	100 (54/54)	100 (111/111)
MDR2	PvP01_12_v1	2476760	G121A	C	G	.	100 (24/24)	100 (104/104)	100 (54/54)	100 (111/111)
MDR2	PvP01_12_v1	2476773	E117K	C	T	.	88 (21/24)	100 (104/104)	100 (54/54)	100 (111/111)
MDR2	PvP01_12_v1	2477295	P7S	G	A	.	100 (24/24)	99 (103/104)	100 (54/54)	100 (111/111)
MDR2	PvP01_12_v1	2477304	S4G	T	C	.	100 (24/24)	100 (104/104)	100 (54/54)	100 (111/111)
Plasmepsin IV	PvP01_13_v1	1801298	V435I	C	T	.	100 (24/24)	100 (104/104)	100 (54/54)	100 (111/111)
Plasmepsin IV	PvP01_13_v1	1801754	V283I	C	T	.	100 (24/24)	100 (104/104)	100 (54/54)	100 (111/111)
Plasmepsin IV	PvP01_13_v1	1802074	S176I	C	A	.	100 (24/24)	100 (104/104)	100 (54/54)	100 (111/111)
Plasmepsin IV	PvP01_13_v1	1802108	I165V	T	C	.	83 (19/23)	40 (37/93)	91 (49/54)	89 (90/101)
Plasmepsin IV	PvP01_13_v1	1802396	V69I	C	T	.	100 (24/24)	100 (104/104)	100 (54/54)	100 (111/111)
Plasmepsin IV	PvP01_13_v1	1802452	T50M	G	A	.	100 (24/24)	100 (104/104)	100 (54/54)	100 (111/111)
DHPS	PvP01_14_v1	1270119	A647V	G	A	.	96 (22/23)	99 (103/104)	100 (54/54)	100 (111/111)
DHPS	PvP01_14_v1	1270141	S640A	A	C	*	100 (24/24)	100 (104/104)	100 (52/52)	100 (111/111)
DHPS	PvP01_14_v1	1270142	D639E	G	C	*	100 (24/24)	100 (104/104)	100 (52/52)	100 (111/111)
DHPS	PvP01_14_v1	1270150	N637D	T	C	.	100 (24/24)	100 (104/104)	98 (53/54)	100 (111/111)
DHPS	PvP01_14_v1	1270162	A633S	C	A	*	100 (24/24)	100 (104/104)	100 (53/53)	100 (110/110)
DHPS	PvP01_14_v1	1270182	G626A	C	G	*	100 (23/23)	99 (103/104)	46 (24/52)	100 (110/110)
DHPS	PvP01_14_v1	1270204	A619T	C	*	T	100 (23/23)	99 (103/104)	46 (24/52)	100 (111/111)
DHPS	PvP01_14_v1	1270205	E618D	C	G	*	100 (18/18)**	99 (103/104)	43 (22/51)	100 (111/111)
DHPS	PvP01_14_v1	1270309	I584V	T	C	.	100 (24/24)	100 (103/103)	100 (54/54)	100 (111/111)
DHPS	PvP01_14_v1	1270348	E571Q	C	G	.	100 (24/24)	100 (104/104)	100 (54/54)	100 (111/111)
DHPS	PvP01_14_v1	1270401	A553G	G	C	.	100 (24/24)	2 (2/100)	9 (5/53)	84 (81/97)
DHPS	PvP01_14_v1	1270524	K512M	T	A	.	100 (24/24)	95 (97/102)	100 (54/54)	100 (111/111)
DHPS	PvP01_14_v1	1270525	K512E	T	C	.	100 (24/24)	99 (103/104)	100 (54/54)	100 (111/111)
DHPS	PvP01_14_v1	1270618	H481Y	G	A	.	100 (24/24)	100 (104/104)	100 (54/54)	100 (111/111)
DHPS	PvP01_14_v1	1270659	G467D	C	T	.	100 (24/24)	100 (104/104)	100 (54/54)	100 (111/111)
DHPS	PvP01_14_v1	1270660	G467S	C	T	.	100 (24/24)	100 (104/104)	100 (54/54)	100 (111/111)
DHPS	PvP01_14_v1	1270739	K440N	T	G	.	100 (24/24)	100 (104/104)	100 (54/54)	100 (111/111)
DHPS	PvP01_14_v1	1270740	K440I	T	A	.	100 (24/24)	100 (104/104)	100 (54/54)	100 (111/111)
DHPS	PvP01_14_v1	1270747	Q438E	G	C	.	100 (24/24)	100 (104/104)	100 (54/54)	100 (111/111)
DHPS	PvP01_14_v1	1270749	L437P	A	G	.	100 (24/24)	100 (104/104)	100 (54/54)	100 (111/111)
DHPS	PvP01_14_v1	1270752	S436Y	G	T	.	100 (24/24)	100 (104/104)	100 (54/54)	100 (111/111)
DHPS	PvP01_14_v1	1270753	S436A	A	C	.	100 (24/24)	100 (104/104)	100 (54/54)	100 (111/111)
DHPS	PvP01_14_v1	1270756	S435R	T	G	.	100 (24/24)	100 (104/104)	100 (54/54)	100 (111/111)
DHPS	PvP01_14_v1	1270761	A433V	G	A	.	100 (24/24)	100 (104/104)	100 (54/54)	100 (111/111)
DHPS	PvP01_14_v1	1270770	R430K	C	T	.	100 (24/24)	100 (104/104)	100 (54/54)	100 (111/111)
DHPS	PvP01_14_v1	1270793	C422W	G	C	.	100 (24/24)	100 (104/104)	72 (38/53)	100 (111/111)
DHPS	PvP01_14_v1	1270911	G383A	C	G	.	17 (4/24)	100 (104/104)	94 (50/53)	97 (106/109)
DHPS	PvP01_14_v1	1270914	S382C	G	C	.	100 (24/24)	100 (103/103)	100 (54/54)	100 (111/111)
DHPS	PvP01_14_v1	1270915	S382A	A	C	.	100 (24/24)	73 (68/93)	100 (54/54)	100 (111/111)
DHPS	PvP01_14_v1	1270966	F365L	A	G	.	100 (24/24)	100 (104/104)	100 (54/54)	100 (111/111)
DHPS	PvP01_14_v1	1271115	R315K	C	T	.	100 (24/24)	100 (104/104)	98 (53/54)	100 (111/111)
DHPS	PvP01_14_v1	1271159	N300K	G	C	.	100 (24/24)	100 (104/104)	100 (54/54)	100 (111/111)
DHPS	PvP01_14_v1	1271379	G227E	C	T	.	100 (24/24)	100 (104/104)	100 (54/54)	100 (111/111)
DHPS	PvP01_14_v1	1271380	G227R	C	T	.	100 (24/24)	100 (104/104)	100 (54/54)	100 (111/111)
DHPS	PvP01_14_v1	1271388	S224C	G	C	.	100 (24/24)	100 (104/104)	100 (54/54)	100 (111/111)
DHPS	PvP01_14_v1	1271389	S224T	A	T	.	100 (24/24)	100 (104/104)	100 (54/54)	100 (111/111)
DHPS	PvP01_14_v1	1271444	M205I	C	T	.	38 (8/21)	0 (0/104)	94 (51/54)	100 (111/111)
DHPS	PvP01_14_v1	1271634	E142G	T	C	.	43 (10/23)	100 (104/104)	100 (54/54)	100 (111/111)
DHPS	PvP01_14_v1	1271664	E132G	T	C	.	100 (24/24)	100 (104/104)	39 (20/51)	86 (84/98)
DHPS	PvP01_14_v1	1271680	E127K	C	T	.	100 (24/24)	100 (104/104)	100 (54/54)	100 (111/111)
DHPS	PvP01_14_v1	1271689	V124I	C	T	.	100 (24/24)	100 (104/104)	100 (54/54)	100 (111/111)
DHPS	PvP01_14_v1	1271694	R122K	C	T	.	100 (24/24)	100 (104/104)	100 (54/54)	100 (111/111)
MRP2	PvP01_14_v1	2052145	Q1993R	T	C	.	100 (24/24)	100 (104/104)	100 (54/54)	100 (111/111)
MRP2	PvP01_14_v1	2052253	I1957S	A	C	.	100 (24/24)	100 (104/104)	100 (54/54)	99 (108/109)
MRP2	PvP01_14_v1	2052257	D1956H	C	G	.	0 (0/24)	2 (2/102)	7 (4/54)	28 (25/89)
MRP2	PvP01_14_v1	2052260	A1955T	C	T	.	100 (24/24)	100 (104/104)	100 (54/54)	99 (108/109)
MRP2	PvP01_14_v1	2052336	N1929K	A	T	.	100 (24/24)	100 (104/104)	100 (54/54)	94 (98/104)
MRP2	PvP01_14_v1	2052475	G1883D	C	T	.	100 (24/24)	100 (104/104)	100 (54/54)	97 (106/109)
MRP2	PvP01_14_v1	2052496	G1876D	C	T	.	100 (24/24)	100 (104/104)	100 (54/54)	100 (111/111)
MRP2	PvP01_14_v1	2052514	G1870V	C	A	.	100 (24/24)	95 (96/101)	100 (54/54)	99 (110/111)
MRP2	PvP01_14_v1	2052517	A1869E	G	T	.	100 (24/24)	99 (103/104)	100 (54/54)	100 (110/110)
MRP2	PvP01_14_v1	2052726	Q1799H	C	A	.	100 (24/24)	99 (103/104)	100 (54/54)	100 (111/111)
MRP2	PvP01_14_v1	2052883	N1747S	T	C	.	100 (24/24)	98 (101/103)	100 (54/54)	100 (111/111)
MRP2	PvP01_14_v1	2052940	F1728Y	A	T	.	100 (24/24)	100 (104/104)	100 (54/54)	95 (105/110)
MRP2	PvP01_14_v1	2052980	H1715N	G	T	.	100 (24/24)	97 (98/101)	100 (54/54)	100 (111/111)
MRP2	PvP01_14_v1	2053070	S1685P	A	*	G	100 (24/24)	82 (73/89)	98 (53/54)	100 (111/111)
MRP2	PvP01_14_v1	2053073	V1684M	C	*	T	100 (24/24)	82 (73/89)	98 (53/54)	100 (111/111)
MRP2	PvP01_14_v1	2053078	T1682K	G	*	T	100 (24/24)	82 (73/89)	98 (53/54)	100 (111/111)
MRP2	PvP01_14_v1	2053081	S1681L	G	*	A	100 (24/24)	82 (73/89)	98 (53/54)	100 (111/111)
MRP2	PvP01_14_v1	2053115	R1670G	T	C	.	100 (24/24)	100 (104/104)	100 (54/54)	100 (111/111)
MRP2	PvP01_14_v1	2053330	S1598N	C	T	.	100 (24/24)	100 (104/104)	100 (54/54)	84 (83/99)
MRP2	PvP01_14_v1	2053360	P1588H	G	T	.	100 (24/24)	100 (104/104)	100 (54/54)	100 (111/111)
MRP2	PvP01_14_v1	2053627	R1499K	C	T	.	100 (24/24)	100 (104/104)	100 (54/54)	100 (111/111)
MRP2	PvP01_14_v1	2053883	Y1414H	A	G	.	39 (7/18)	82 (76/93)	16 (8/49)	97 (107/110)
MRP2	PvP01_14_v1	2053904	E1407Q	C	G	.	100 (24/24)	94 (94/100)	100 (54/54)	100 (111/111)
MRP2	PvP01_14_v1	2053950	M1391I	C	A	.	100 (24/24)	100 (104/104)	100 (54/54)	100 (111/111)
MRP2	PvP01_14_v1	2054015	V1370I	C	T	.	100 (24/24)	99 (103/104)	100 (54/54)	100 (111/111)
MRP2	PvP01_14_v1	2054252	Q1291E	G	C	.	100 (24/24)	100 (104/104)	100 (54/54)	100 (108/108)
MRP2	PvP01_14_v1	2054270	Y1285H	A	G	.	100 (24/24)	95 (96/101)	100 (54/54)	100 (111/111)
MRP2	PvP01_14_v1	2054346	Q1259H	C	A	.	100 (24/24)	100 (104/104)	100 (54/54)	99 (110/111)
MRP2	PvP01_14_v1	2054372	N1251Y	T	A	.	100 (24/24)	100 (104/104)	100 (54/54)	100 (111/111)
MRP2	PvP01_14_v1	2054386	S1246I	C	A	.	100 (24/24)	100 (104/104)	100 (54/54)	98 (108/110)
MRP2	PvP01_14_v1	2054428	T1232I	G	A	.	100 (24/24)	100 (104/104)	100 (54/54)	97 (102/105)
MRP2	PvP01_14_v1	2054544	F1193L	G	C	.	100 (24/24)	100 (104/104)	100 (54/54)	100 (111/111)
MRP2	PvP01_14_v1	2054573	P1184S	G	A	.	100 (24/24)	100 (104/104)	100 (54/54)	100 (111/111)
MRP2	PvP01_14_v1	2054578	L1182R	A	C	.	100 (24/24)	100 (104/104)	100 (54/54)	100 (111/111)
MRP2	PvP01_14_v1	2054662	G1154E	C	T	.	100 (24/24)	100 (104/104)	100 (54/54)	100 (111/111)
MRP2	PvP01_14_v1	2054663	G1154W	C	A	.	100 (24/24)	100 (104/104)	100 (54/54)	100 (111/111)
MRP2	PvP01_14_v1	2054691	M1144I	C	A	.	100 (24/24)	96 (97/101)	100 (54/54)	100 (111/111)
MRP2	PvP01_14_v1	2054703	S1140R	G	T	.	100 (24/24)	85 (83/98)	100 (53/53)	100 (111/111)
MRP2	PvP01_14_v1	2054725	T1133N	G	T	*	100 (24/24)	100 (104/104)	16 (8/49)	77 (74/96)
MRP2	PvP01_14_v1	2054746	A1126G	G	C	*	100 (24/24)	100 (104/104)	100 (54/54)	100 (111/111)
MRP2	PvP01_14_v1	2054752	T1124R	G	C	*	90 (18/20)	100 (104/104)	100 (54/54)	99 (110/111)
MRP2	PvP01_14_v1	2054780	A1115T	C	T	.	100 (23/23)	99 (101/102)	100 (54/54)	100 (111/111)
MRP2	PvP01_14_v1	2054843	A1094S	C	A	.	100 (24/24)	100 (104/104)	100 (54/54)	100 (111/111)
MRP2	PvP01_14_v1	2054912	D1071N	C	T	.	100 (24/24)	100 (103/103)	100 (54/54)	100 (111/111)
MRP2	PvP01_14_v1	2054984	G1047W	C	A	.	100 (24/24)	100 (104/104)	100 (54/54)	100 (111/111)
MRP2	PvP01_14_v1	2055023	N1034Y	T	A	.	100 (24/24)	100 (104/104)	100 (54/54)	100 (111/111)
MRP2	PvP01_14_v1	2055095	M1010V	T	C	.	100 (24/24)	100 (104/104)	100 (54/54)	100 (111/111)
MRP2	PvP01_14_v1	2055144	D993E	G	T	.	100 (24/24)	99 (102/103)	100 (54/54)	89 (91/102)
MRP2	PvP01_14_v1	2055146	D993N	C	T	.	100 (24/24)	97 (99/102)	100 (54/54)	100 (111/111)
MRP2	PvP01_14_v1	2055198	S975R	G	T	.	100 (24/24)	100 (104/104)	100 (54/54)	99 (108/109)
MRP2	PvP01_14_v1	2055208	R972P	C	G	.	100 (24/24)	100 (104/104)	98 (53/54)	100 (111/111)
MRP2	PvP01_14_v1	2055266	A953T	C	T	.	100 (24/24)	100 (104/104)	100 (54/54)	100 (111/111)
MRP2	PvP01_14_v1	2055353	L924M	G	T	.	100 (24/24)	99 (103/104)	100 (54/54)	98 (107/109)
MRP2	PvP01_14_v1	2055376	S916F	G	A	.	100 (24/24)	100 (103/103)	100 (54/54)	100 (111/111)
MRP2	PvP01_14_v1	2055388	D912A	T	G	.	100 (24/24)	100 (104/104)	100 (54/54)	100 (111/111)
MRP2	PvP01_14_v1	2055391	T911I	G	A	.	100 (24/24)	100 (104/104)	100 (54/54)	100 (111/111)
MRP2	PvP01_14_v1	2055407	G906R	C	T	.	100 (24/24)	100 (104/104)	100 (54/54)	100 (111/111)
MRP2	PvP01_14_v1	2055419	D902N	C	T	.	100 (24/24)	100 (104/104)	100 (54/54)	96 (107/111)
MRP2	PvP01_14_v1	2055440	K895Q	T	G	.	96 (23/24)	100 (104/104)	100 (54/54)	100 (111/111)
MRP2	PvP01_14_v1	2055468	R885S	C	G	.	100 (24/24)	100 (104/104)	100 (54/54)	100 (111/111)
MRP2	PvP01_14_v1	2055499	R875K	C	T	.	100 (24/24)	100 (104/104)	100 (54/54)	99 (110/111)
MRP2	PvP01_14_v1	2055531	E864D	C	A	.	100 (24/24)	100 (104/104)	100 (54/54)	100 (111/111)
MRP2	PvP01_14_v1	2055749	A792T	C	T	.	100 (24/24)	99 (103/104)	100 (54/54)	100 (111/111)
MRP2	PvP01_14_v1	2055785	F780L	A	G	.	100 (24/24)	99 (103/104)	100 (54/54)	100 (111/111)
MRP2	PvP01_14_v1	2055996	K709N	C	A	.	100 (24/24)	100 (104/104)	100 (54/54)	100 (111/111)
MRP2	PvP01_14_v1	2056022	P701S	G	A	*	85 (17/20)	99 (103/104)	100 (54/54)	99 (109/110)
MRP2	PvP01_14_v1	2056040	G695S	C	T	.	100 (24/24)	100 (104/104)	100 (54/54)	100 (111/111)
MRP2	PvP01_14_v1	2056114	G670A	C	G	.	100 (24/24)	100 (104/104)	100 (54/54)	100 (110/110)
MRP2	PvP01_14_v1	2056117	S669I	C	A	.	100 (24/24)	100 (104/104)	98 (53/54)	99 (110/111)
MRP2	PvP01_14_v1	2056142	P661T	G	T	.	100 (24/24)	100 (104/104)	100 (54/54)	99 (110/111)
MRP2	PvP01_14_v1	2056208	A639S	C	A	.	100 (24/24)	100 (104/104)	100 (54/54)	100 (111/111)
MRP2	PvP01_14_v1	2056264	R620Q	C	T	*	81 (17/21)	100 (104/104)	100 (54/54)	97 (107/110)
MRP2	PvP01_14_v1	2056280	K615E	T	C	.	100 (24/24)	100 (104/104)	100 (54/54)	100 (111/111)
MRP2	PvP01_14_v1	2056366	R586H	C	T	.	100 (24/24)	100 (104/104)	100 (54/54)	100 (111/111)
MRP2	PvP01_14_v1	2056381	A581V	G	A	.	100 (24/24)	100 (104/104)	100 (54/54)	100 (111/111)
MRP2	PvP01_14_v1	2056889	A412T	C	T	.	100 (24/24)	100 (104/104)	100 (54/54)	96 (101/105)
MRP2	PvP01_14_v1	2056898	L409I	G	T	.	100 (24/24)	100 (104/104)	100 (54/54)	100 (111/111)
MRP2	PvP01_14_v1	2057114	W337R	A	G	.	100 (24/24)	89 (90/101)	96 (52/54)	89 (87/98)
MRP2	PvP01_14_v1	2057122	P334L	G	A	.	100 (24/24)	100 (104/104)	100 (54/54)	100 (111/111)
MRP2	PvP01_14_v1	2057135	P330S	G	A	.	100 (24/24)	100 (104/104)	100 (54/54)	100 (111/111)
MRP2	PvP01_14_v1	2057138	L329M	G	T	.	100 (24/24)	100 (104/104)	100 (54/54)	100 (111/111)
MRP2	PvP01_14_v1	2057171	E318K	C	T	.	100 (24/24)	100 (104/104)	100 (54/54)	100 (111/111)
MRP2	PvP01_14_v1	2057200	A308V	G	A	.	100 (24/24)	100 (104/104)	18 (9/49)	99 (109/110)
MRP2	PvP01_14_v1	2057209	G305A	C	G	.	96 (23/24)	100 (104/104)	100 (54/54)	100 (111/111)
MRP2	PvP01_14_v1	2057228	S299R	T	G	.	100 (24/24)	100 (104/104)	100 (54/54)	100 (111/111)
MRP2	PvP01_14_v1	2057267	G286W	C	A	.	100 (24/24)	100 (104/104)	100 (54/54)	100 (111/111)
MRP2	PvP01_14_v1	2057269	V285G	A	C	.	100 (24/24)	97 (98/101)	98 (53/54)	100 (111/111)
MRP2	PvP01_14_v1	2057278	M282R	A	C	.	100 (24/24)	100 (104/104)	100 (54/54)	100 (111/111)
MRP2	PvP01_14_v1	2057314	P270R	G	C	.	100 (24/24)	99 (97/98)	100 (54/54)	100 (111/111)
MRP2	PvP01_14_v1	2057387	A246S	C	*	A	100 (23/23)	100 (98/98)	100 (47/47)	100 (94/94)
MRP2	PvP01_14_v1	2057392	G244E	C	T	.	100 (24/24)	100 (104/104)	100 (54/54)	100 (111/111)
MRP2	PvP01_14_v1	2057413	A237V	G	A	.	100 (24/24)	100 (104/104)	100 (54/54)	100 (111/111)
MRP2	PvP01_14_v1	2057730	F131L	G	C	.	100 (24/24)	100 (104/104)	100 (54/54)	100 (111/111)
MRP2	PvP01_14_v1	2057776	L116Q	A	T	.	100 (24/24)	99 (103/104)	100 (54/54)	100 (111/111)
MRP2	PvP01_14_v1	2057800	P108R	G	C	.	100 (24/24)	100 (104/104)	100 (54/54)	100 (111/111)
MRP2	PvP01_14_v1	2057809	Y105C	T	C	.	100 (24/24)	100 (104/104)	100 (54/54)	100 (111/111)
MRP2	PvP01_14_v1	2057861	E88Q	C	G	.	52 (11/21)	84 (81/96)	18 (9/50)	99 (109/110)
MRP2	PvP01_14_v1	2057885	S80G	T	C	.	100 (24/24)	100 (104/104)	100 (54/54)	100 (111/111)
MRP2	PvP01_14_v1	2057893	P77Q	G	T	.	100 (24/24)	100 (104/104)	100 (54/54)	100 (111/111)
MRP2	PvP01_14_v1	2057912	F71V	A	C	.	100 (24/24)	98 (101/103)	100 (54/54)	100 (111/111)
MRP2	PvP01_14_v1	2057935	K63T	T	G	.	100 (24/24)	98 (96/98)	100 (54/54)	100 (111/111)
MRP2	PvP01_14_v1	2057938	Y62C	T	C	A	90 (19/21)	100 (101/101)	100 (54/54)	100 (111/111)
MRP2	PvP01_14_v1	2057999	R42G	T	C	.	100 (24/24)	95 (96/101)	100 (53/53)	100 (111/111)
MRP2	PvP01_14_v1	2058006	K39N	T	C	G	75 (15/20)	13 (12/94)	84 (42/50)	27 (25/92)
MRP2	PvP01_14_v1	2058073	S17T	C	G	.	96 (22/23)	100 (104/104)	100 (54/54)	100 (111/111)
MRP2	PvP01_14_v1	2058079	R15Q	C	T	.	100 (24/24)	99 (103/104)	100 (54/54)	100 (111/111)
MRP2	PvP01_14_v1	2058092	A11T	C	T	.	100 (24/24)	100 (104/104)	100 (54/54)	100 (111/111)
MRP2	PvP01_14_v1	2058094	G10A	C	G	.	100 (24/24)	100 (104/104)	100 (54/54)	87 (90/104)
