# Supplementary material for: Genomic Analysis of Plasmodium vivax in Southern Ethiopia Reveals Selective Pressures in Multiple Parasite Mechanisms
Source: J Infect Dis. 2019 Jan 21;220(11):1738–49. doi: 10.1093/infdis/jiz016 (PMC6804337; doi:10.1093/infdis/jiz016)
Supplement: jiz016_suppl_Supplementary_Data-4 [file jiz016_suppl_supplementary_data-4.xlsx]

## Sheet: Rsb Summary
Supplementary Table 4. Summary of multi-SNP regions with evidence of iHS or Rsb-based signals of selection
Test	a Test pops	b Signal	c Signal pop	Chr	Coordinates	Length (bp)	No. SNPs	No. genes	Coordinate and function of maximum Rsb score	Putative genetic drivers
iHS	NA	1	ET, ET-D, ALL	5	349557: 350434	877	3	1	349820: PVP01_0508000	PVP01_0508000 (SPRY domain)
		2	TH, ALL	5	619450: 641999	22549	5	7	628128: PVP01_0515000	PVP01_0515000 (conserved)
		3	TH, ALL	7	769508: 773245	3737	4	1	773245: PVP01_0717300	PVP01_0717300 (gamma-glutamylcysteine synthetase)
		4	ALL	10	1198619: 1262778	64159	6	16	1262778: PVP01_1029200	PVP01_1029200 (conserved)
		5	ID, ALL	10	1315652: 1384222	68570	5	19	1383904: PVP01_1032400	MSP3 cluster in region
		6	TH, ALL	13	1658921: 1751053	92132	7	19	1727329: Intergenic	Unclear
		7	ET-D, TH, ID, ALL	14	810270: 1030010	219740	41	50	857983: PVP01_1419800	PVP01_1418100 (AP2 transcription factor) or PVP01_1419000 (ferredoxin)
		8	TH, ALL	14	2138694: 2202752	64058	5	12	2171650: Intragenic	PVP01_1449600 (amino acid transporter)
		9	TH, ALL	14	2406629: 2442327	35698	3	12	2406629: PVP01_1455300 (conserved)	PVP01_1455300 (conserved)
Rsb	ET vs TH or ET-D vs TH	12	ET	1	472741: 472806	65	6	0	472806: Intergenic	PVP01_0110100 (prodrug activation and resistance esterase) or PVP01_0109300 (chloroquine resistance transporter)
		1	TH	2	140333: 180598	40265	521	10	Multiple intergenic	PVP01_0203000 (multidrug resistance-associated protein 1)
		2	ET	4	762762: 763289	527	16	1	762885: PVP01_0418400	PVP01_0418400 (merozoite surface protein 5)
		3	TH	5	993521: 1125699	132178	50	30	1039923: PVP01_0525700 (DNA helicase MCM9)	PVP01_0526600 (DHFR)
		13	ET	5	1261789: 1262104	315	13	1	1262104: PVP01_0529800	PVP01_0529800 (AP2 domain transcription factor)
		4	ET	7	551161: 551443	282	15	1	551413: PVP01_0711200	PVP01_0711200 (tRNA)
		5	ET	9	1459615: 1460041	426	10	1	1460041: PVP01_0934200	PVP01_0934200 (apical membrane antigen 1)
		6	TH	10	1324657: 1324680	23	3	1	1324657: PVP01_1030700	Upstream MSP3 cluster
		7	ET	11	905750: 910961	5211	6	2	906729: Intergenic	Unclear
		8	TH	13	813984: 837667	23683	153	7	Multiple PVP01_1317300 (conserved)	PVP01_1317400 (voltage-dependent anion-selective channel protein)
		9	ET	13	1140783: 1140977	194	17	0	1140838: Intergenic	Unclear
		10	ET	13	1288304: 1288586	282	16	1	4 SNPs in PVP01_1330800	PVP01_1330800 (liver-specific protein 1)
		11	TH	14	1219601: 1332371	112770	122	22	Multiple intergenic	PVP01_1429500 (PPPK-DHPS); PVP01_1430100 (ATP-binding cassette transporter)
Rsb	ET vs ID or ET-D vs ID	1	ID	2	148792: 148827	35	10	0	148805: Intergenic	Upstream of PVP01_0203000 (multidrug resistance-associated protein 1)
		4	ET	4	762762: 763289	527	10	1	762885: PVP01_0418400	PVP01_0418400 (merozoite surface protein 5)
		14	ID	7	829024: 833205	4181	14	1	832313: PVP01_0718800	PVP01_0718800 (conserved)
		15	ID	10	248573: 365167	116594	2709	36	10 SNPs, 318554-318642: PVP01_1007200	PVP01_1007200 (conserved) or upstream PVP01_1010900 (MDR1)
		10	ET	13	1288201: 1288299	98	3	1	1288299: PVP01_1330800	PVP01_1330800 (liver-specific protein 1)
		11	ID	14	1231478: 1320336	88858	172	16	1285904: PVP01_1429800 (protein phosphatase PPM7)	PVP01_1429500 (PPPK-DHPS)
		16	ID	14	2854190: 2931804	77614	1420	22	2906451: Intergenic	PVP01_1468200 (conserved)
