# Supplementary material for: Genomic Analysis of Plasmodium vivax in Southern Ethiopia Reveals Selective Pressures in Multiple Parasite Mechanisms
Source: J Infect Dis. 2019 Jan 21;220(11):1738–49. doi: 10.1093/infdis/jiz016 (PMC6804337; doi:10.1093/infdis/jiz016)
Supplement: jiz016_suppl_Supplementary_Data-5 [file jiz016_suppl_supplementary_data-5.xlsx]

## Sheet: Sheet1
Supplementary Table 5. Summary of positions with FST≥0.8
Chr	Pos	Ref	Alt	Amino Acid	S/NS	RAF: ET	RAF: TH	RAF: ID	RAF: MY	FST: ET vs TH	FST: ET vs ID	FST: ET vs MY	Gene ID	Genomic Location	Product Description
1	131233	A	G	.	.	0.146	0.899	1	0.942	0.47091	0.828057	0.64261	NA	NA	NA
1	320816	G	C	.	.	0.0217	0.567	0.977	1	0.18227	0.85825	0.959016	PVP01_0106000	319,988 - 321,940 (-)	cysteine-rich secretory protein, putative
1	350680	T	A	.	.	0.104	0.923	0.991	1	0.576048	0.827282	0.817251	NA	NA	NA
1	358638	A	T	.	.	0.13	0.851	1	1	0.388836	0.845714	0.776119	NA	NA	NA
1	382623	G	A	.	.	0.0833	0.851	0.982	0.654	0.433378	0.806796	0.344826	NA	NA	NA
1	383730	C	G	.	.	0.0625	0.923	1	1	0.621612	0.925	0.886364	NA	NA	NA
1	388122	C	G	S1115R	NS	0	0.889	1	0.981	0.6013	1	0.960754	PVP01_0107700	384,778 - 388,842 (+)	conserved Plasmodium protein, unknown function
1	395494	G	C	G268	S	0	0.812	0.973	1	0.448276	0.864865	1	PVP01_0107900	394,691 - 397,972 (+)	E3 ubiquitin-protein ligase, putative
1	399784	G	A	G84S	NS	0.0833	0.846	1	1	0.424681	0.900442	0.85119	PVP01_0108000	399,535 - 402,940 (+)	RAP protein, putative
1	399822	T	C	G96	S	0.104	0.846	1	0.981	0.404909	0.876101	0.778412	PVP01_0108000	399,535 - 402,940 (+)	RAP protein, putative
1	425703	T	C	E668	S	0	0.784	0.973	0.981	0.404467	0.864865	0.960754	PVP01_0108800	424,944 - 427,706 (-)	heat shock protein 86 family protein, putative
1	426461	T	C	I416V	NS	0.0208	0.707	0.986	0.942	0.293858	0.903325	0.847756	PVP01_0108800	424,944 - 427,706 (-)	heat shock protein 86 family protein, putative
1	427077	C	A	K210N	NS	0.0208	0.894	1	0.98	0.590252	0.974776	0.919942	PVP01_0108800	424,944 - 427,706 (-)	heat shock protein 86 family protein, putative
1	436164	G	C	A160	S	0.0208	0.899	0.991	0.981	0.602323	0.92617	0.921477	PVP01_0109100	435,685 - 438,348 (+)	heat shock protein 110, putative
1	461200	T	G	.	.	0	0.601	0.958	1	0.2202	0.803493	1	NA	NA	NA
1	461205	G	A	.	.	0	0.654	0.958	1	0.261538	0.803493	1	NA	NA	NA
1	484590	C	A	A1555S	NS	0.167	0.918	1	0.904	0.497225	0.804348	0.548045	PVP01_0110300	482,039 - 489,390 (-)	conserved protein, unknown function
1	489277	T	G	G38	S	0.104	0.788	1	1	0.317969	0.876101	0.817251	PVP01_0110300	482,039 - 489,390 (-)	conserved protein, unknown function
1	489931	T	C	.	.	0.0435	0.692	0.986	0.596	0.261761	0.87566	0.344364	NA	NA	NA
1	489934	C	G	.	.	0.0435	0.88	1	1	0.532056	0.947614	0.919614	NA	NA	NA
1	490046	C	G	.	.	0.0625	0.577	0.977	0.981	0.161506	0.811003	0.847292	NA	NA	NA
1	513059	T	G	.	.	0.125	0.625	0.991	0.692	0.152941	0.803637	0.329765	NA	NA	NA
1	532879	A	T	F170I	NS	0	0.957	0.995	1	0.805668	0.975179	1	PVP01_0111500	532,838 - 533,386 (-)	conserved Plasmodium protein, unknown function
1	532949	C	G	L146F	NS	0	0.971	0.995	0.962	0.863248	0.975179	0.923077	PVP01_0111500	532,838 - 533,386 (-)	conserved Plasmodium protein, unknown function
1	533152	C	A	V79L	NS	0	0.957	0.995	0.962	0.805668	0.975179	0.923077	PVP01_0111500	532,838 - 533,386 (-)	conserved Plasmodium protein, unknown function
1	548492	A	G	R639G	NS	0	0.697	0.959	1	0.301455	0.806498	1	PVP01_0111900	546,578 - 548,638 (+)	regulator of chromosome condensation, putative
1	565880	G	A	N989	S	0.0417	0.913	1	0.635	0.617521	0.949777	0.385742	PVP01_0112400	565,556 - 568,846 (-)	conserved Plasmodium protein, unknown function
1	573141	C	A	F119L	NS	0	0.99	1	1	0.950769	1	1	PVP01_0112600	572,569 - 574,248 (+)	26S proteasome regulatory subunit RPN10, putative
1	593675	A	G	.	.	0	0.923	1	0.731	0.692308	1	0.565757	NA	NA	NA
1	604870	G	A	R217K	NS	0	0.933	1	1	0.722084	1	1	PVP01_0113500	604,221 - 605,585 (+)	conserved Plasmodium protein, unknown function
1	605710	C	T	.	.	0.146	1	1	1	0.826357	0.828057	0.752825	NA	NA	NA
1	610291	G	C	P800	S	0	0.639	1	0.981	0.249531	1	0.960754	PVP01_0113600	607,892 - 610,837 (+)	V-type proton ATPase subunit a, putative
1	630125	T	A	.	.	0	0.601	1	0.423	0.2202	1	0.260355	NA	NA	NA
1	633104	T	C	V348A	NS	0.0208	0.716	1	0.962	0.303751	0.974776	0.883864	PVP01_0114200	632,062 - 637,515 (+)	ferlin, putative
1	635517	C	T	Y1152	S	0.0833	0.995	1	1	0.874309	0.900442	0.85119	PVP01_0114200	632,062 - 637,515 (+)	ferlin, putative
1	652171	A	T	H70L	NS	0.0625	0.885	1	0.885	0.522973	0.925	0.675062	PVP01_0114700	651,963 - 653,261 (+)	conserved Plasmodium protein, unknown function
1	653649	G	A	.	.	0.0833	0.918	0.982	1	0.585122	0.806796	0.85119	NA	NA	NA
1	665569	C	A	W31L	NS	0.0625	0.837	1	1	0.427789	0.925	0.886364	PVP01_0114900	664,719 - 665,660 (-)	PAP2-like protein, putative
1	722376	G	C	G2495	S	0.174	0.957	1	1	0.606491	0.796149	0.711816	PVP01_0116000	714,325 - 729,860 (-)	conserved Plasmodium protein, unknown function
1	724793	T	G	I1690L	NS	0.0625	0.625	0.986	0.962	0.193105	0.853751	0.809893	PVP01_0116000	714,325 - 729,860 (-)	conserved Plasmodium protein, unknown function
1	725208	G	A	P1551	S	0.167	1	1	1	0.802469	0.804348	0.722222	PVP01_0116000	714,325 - 729,860 (-)	conserved Plasmodium protein, unknown function
1	725210	G	A	P1551S	NS	0.146	1	1	1	0.826357	0.828057	0.752825	PVP01_0116000	714,325 - 729,860 (-)	conserved Plasmodium protein, unknown function
1	725408	G	A	L1485	S	0.167	1	1	1	0.802469	0.804348	0.722222	PVP01_0116000	714,325 - 729,860 (-)	conserved Plasmodium protein, unknown function
1	746646	G	A	L85	S	0.0417	0.933	1	0.875	0.674028	0.949777	0.695071	PVP01_0116500	745,540 - 746,898 (-)	tubulin gamma chain, putative
1	833982	G	C	N1415K	NS	0	0.779	1	0.981	0.397709	1	0.960754	PVP01_0118300	827,451 - 838,226 (-)	conserved Plasmodium protein, unknown function
1	838211	T	G	T6P	NS	0.125	0.942	1	1	0.611407	0.851974	0.784483	PVP01_0118300	827,451 - 838,226 (-)	conserved Plasmodium protein, unknown function
1	883678	G	C	R334S	NS	0.0417	0.784	0.973	0.865	0.366077	0.815304	0.679873	PVP01_0119200	882,453 - 884,809 (+)	Plasmodium exported protein (PHISTc), unknown function
2	106578	C	G	.	.	0	0.534	0.973	0.981	0.176658	0.864865	0.960754	NA	NA	NA
2	106649	C	A	.	.	0	0.75	0.986	0.86	0.36	0.927846	0.746744	NA	NA	NA
2	106652	T	C	.	.	0	0.755	0.986	0.86	0.365967	0.928458	0.746744	NA	NA	NA
2	106834	C	G	.	.	0.0417	0.827	0.995	0.981	0.431484	0.924759	0.883684	NA	NA	NA
2	106855	C	G	.	.	0.0208	0.721	1	0.981	0.308839	0.974776	0.921477	NA	NA	NA
2	117145	C	A	D198E	NS	0.087	1	1	1	0.895082	0.896194	0.845201	PVP01_0202300	116,393 - 118,966 (+)	Plasmodium exported protein, unknown function
2	192090	C	G	S949C	NS	0.0833	1	1	1	0.899371	0.900442	0.85119	PVP01_0203900	189,245 - 192,562 (+)	replication factor c protein, putative
2	245458	T	C	.	.	0.0652	0.899	0.991	1	0.55426	0.87243	0.881703	NA	NA	NA
2	249858	C	T	G916S	NS	0.0652	1	1	1	0.920923	0.921784	0.881703	PVP01_0206000	249,334 - 252,807 (-)	LCCL domain-containing protein
2	285669	G	C	Q252E	NS	0.0625	0.75	0.991	1	0.305972	0.87649	0.886364	PVP01_0206800	284,317 - 286,422 (-)	conserved Plasmodium protein, unknown function
2	285847	A	G	Y192	S	0	0.524	0.995	0.942	0.171115	0.975179	0.886878	PVP01_0206800	284,317 - 286,422 (-)	conserved Plasmodium protein, unknown function
2	285853	G	A	Y190	S	0	0.947	1	0.98	0.770535	1	0.959217	PVP01_0206800	284,317 - 286,422 (-)	conserved Plasmodium protein, unknown function
2	288952	G	C	.	.	0	0.827	0.982	1	0.472527	0.90566	1	NA	NA	NA
2	290653	T	G	S157	S	0	0.692	0.977	0.981	0.296703	0.885263	0.960754	PVP01_0207000	290,183 - 290,863 (+)	conserved Plasmodium protein, unknown function
2	295376	C	G	L424F	NS	0	0.553	0.991	0.98	0.188216	0.951351	0.959217	PVP01_0207200	295,115 - 296,647 (-)	conserved Plasmodium membrane protein, unknown function
2	306025	A	G	F900L	NS	0.109	0.144	0.995	0.442	0.00162143	0.846092	0.137149	PVP01_0207300	297,497 - 308,722 (-)	serine/threonine protein kinase, putative
2	308534	G	C	R63	S	0	0.168	0.959	0.365	0.0365472	0.807966	0.216524	PVP01_0207300	297,497 - 308,722 (-)	serine/threonine protein kinase, putative
2	318552	T	C	L648	S	0.125	0.995	0.995	1	0.825443	0.827243	0.784483	PVP01_0207400	316,611 - 321,456 (+)	lipid/sterol:H+ symporter, putative
2	331438	T	C	E393G	NS	0.109	0.981	1	1	0.775762	0.870838	0.81003	PVP01_0207900	330,768 - 332,615 (-)	2-C-methyl-D-erythritol 4-phosphate cytidylyltransferase, putative
2	362978	C	G	Q36E	NS	0.0208	0.51	0.986	0.885	0.149612	0.903325	0.747617	PVP01_0208800	362,873 - 364,951 (+)	conserved Plasmodium protein, unknown function
2	371031	G	C	G817	S	0.0417	1	1	1	0.949206	0.949777	0.92284	PVP01_0209000	368,366 - 371,100 (+)	conserved Plasmodium protein, unknown function
2	373744	T	C	D1914G	NS	0.0208	0.716	1	1	0.303751	0.974776	0.960692	PVP01_0209100	372,171 - 379,484 (-)	conserved Plasmodium protein, unknown function
2	391485	G	C	A60P	NS	0.0435	1	1	1	0.94702	0.947614	0.919614	PVP01_0209400	391,308 - 392,067 (+)	conserved Plasmodium protein, unknown function
2	391523	G	C	.	.	0.0435	0.481	0.982	1	0.121507	0.853614	0.919614	PVP01_0209400	391,308 - 392,067 (+)	conserved Plasmodium protein, unknown function
2	391606	G	C	.	.	0.159	0.947	1	1	0.589855	0.812945	0.733232	PVP01_0209400	391,308 - 392,067 (+)	conserved Plasmodium protein, unknown function
2	430230	G	A	.	.	0.0435	0.851	1	0.96	0.472615	0.947614	0.840021	NA	NA	NA
2	432273	C	G	R625T	NS	0.146	0.764	0.995	0.962	0.255717	0.803127	0.677591	PVP01_0210600	431,777 - 434,317 (-)	conserved Plasmodium membrane protein, unknown function
2	434976	T	C	.	.	0.0217	0.88	0.982	1	0.555083	0.879509	0.959016	NA	NA	NA
2	439940	T	A	E497D	NS	0.0208	0.88	1	1	0.556051	0.974776	0.960692	PVP01_0210800	439,922 - 441,430 (-)	parasite-infected erythrocyte surface protein, putative
2	463685	T	C	V119A	NS	0	0.942	0.968	1	0.753846	0.845209	1	PVP01_0211300	463,330 - 467,790 (+)	zinc-carboxypeptidase, putative
2	472283	T	G	.	.	0	0.293	0.968	0.942	0.0721893	0.843982	0.886878	NA	NA	NA
2	478163	C	A	H429N	NS	0.146	0.938	1	1	0.573646	0.828057	0.752825	PVP01_0211600	476,879 - 481,150 (+)	vacuolar protein sorting-associated protein 51, putative
2	493970	G	C	E817Q	NS	0.167	1	1	1	0.802469	0.804348	0.722222	PVP01_0212000	491,522 - 495,616 (+)	DNA mismatch repair protein PMS1, putative
2	503672	G	C	A1878G	NS	0.0833	0.976	1	1	0.784295	0.900442	0.85119	PVP01_0212100	495,848 - 510,075 (-)	conserved Plasmodium membrane protein, unknown function
2	509438	G	A	H140	S	0.0833	0.913	1	1	0.572007	0.900442	0.85119	PVP01_0212100	495,848 - 510,075 (-)	conserved Plasmodium membrane protein, unknown function
2	518262	A	G	D1078	S	0.0208	0.885	1	1	0.56713	0.974776	0.960692	PVP01_0212200	512,095 - 521,495 (-)	ubiquitin carboxyl-terminal hydrolase, putative
2	531896	C	G	.	.	0	0.837	0.982	0.34	0.489681	0.90566	0.198251	NA	NA	NA
2	554053	G	A	S38N	NS	0.146	0.678	0.995	0.923	0.176818	0.803127	0.609233	PVP01_0213300	553,941 - 557,219 (+)	conserved Plasmodium protein, unknown function
2	554525	G	A	A195	S	0.0625	0.697	0.986	1	0.251559	0.853751	0.886364	PVP01_0213300	553,941 - 557,219 (+)	conserved Plasmodium protein, unknown function
2	607883	G	T	R782L	NS	0.0208	0.75	0.995	0.423	0.341526	0.949746	0.228036	PVP01_0214300	605,539 - 611,657 (+)	RING zinc finger protein, putative
2	625764	T	C	Y316H	NS	0.0417	0.577	0.986	1	0.17497	0.878423	0.92284	PVP01_0214800	624,819 - 632,570 (+)	conserved Plasmodium protein, unknown function
2	632357	T	A	H2513Q	NS	0	0.125	1	0.96	0.026087	1	0.920128	PVP01_0214800	624,819 - 632,570 (+)	conserved Plasmodium protein, unknown function
2	634778	G	A	.	.	0.13	0.63	1	0.827	0.152762	0.845714	0.484426	NA	NA	NA
2	676335	C	T	V161I	NS	0.0417	0.981	0.986	0.981	0.854857	0.878423	0.883684	PVP01_0215900	673,911 - 677,192 (-)	AP-4 complex subunit beta, putative
2	688071	G	A	V867M	NS	0	0.0817	0.995	0.962	0.0164145	0.975179	0.923077	PVP01_0216000	685,473 - 689,423 (+)	AP2 domain transcription factor AP2-L, putative
2	718640	G	T	.	.	0	0.947	1	1	0.770535	1	1	NA	NA	NA
3	196769	A	C	F137L	NS	0	0.639	1	0.98	0.249531	1	0.959217	PVP01_0303800	195,716 - 197,179 (-)	6-cysteine protein
3	197058	A	C	M41R	NS	0	0.904	1	1	0.638009	1	1	PVP01_0303800	195,716 - 197,179 (-)	6-cysteine protein
3	198658	A	G	.	.	0	0.745	1	1	0.354151	1	1	PVP01_0303900	198,605 - 199,723 (-)	6-cysteine protein, putative, pseudogene
3	205375	C	A	.	.	0.125	1	1	1	0.850467	0.851974	0.784483	NA	NA	NA
3	206044	C	A	.	.	0.0417	1	1	1	0.949206	0.949777	0.92284	NA	NA	NA
3	206674	G	A	.	.	0.174	1	1	1	0.794212	0.796149	0.711816	NA	NA	NA
3	211805	A	G	N1497D	NS	0.0208	1	1	1	0.974482	0.974776	0.960692	PVP01_0304000	207,317 - 219,730 (+)	conserved Plasmodium protein, unknown function
3	357431	T	C	E371G	NS	0.125	0.918	1	1	0.54054	0.851974	0.784483	PVP01_0307200	356,440 - 358,542 (-)	AAA family ATPase, putative
3	379610	T	C	.	.	0.146	0.904	1	1	0.482273	0.828057	0.752825	NA	NA	NA
3	408432	C	G	L97	S	0.0417	0.995	1	1	0.924113	0.949777	0.92284	PVP01_0308500	408,142 - 409,641 (+)	protein SOF1, putative
3	454900	T	G	K111Q	NS	0.0417	0.548	0.982	1	0.157661	0.855763	0.92284	PVP01_0310000	452,864 - 455,230 (-)	ribosome biogenesis GTPase A, putative
3	466520	T	C	.	.	0.104	0.702	0.986	1	0.225002	0.803866	0.817251	NA	NA	NA
3	470931	C	T	S93N	NS	0.0208	0.812	1	1	0.427998	0.974776	0.960692	PVP01_0310400	470,606 - 471,208 (-)	conserved Plasmodium protein, unknown function
3	482251	T	G	.	.	0.0417	0.726	0.986	1	0.296662	0.878423	0.92284	NA	NA	NA
3	527305	T	G	S633R	NS	0.167	0.952	1	0.981	0.59771	0.804348	0.68386	PVP01_0311900	526,037 - 529,201 (-)	protein SDA1, putative
3	536651	C	A	I36	S	0.0652	0.822	0.991	0.981	0.40122	0.873281	0.842644	PVP01_0312200	536,544 - 537,681 (+)	transcription initiation factor IIA subunit 1, putative
3	536711	G	C	E56D	NS	0.0208	0.774	0.991	0.962	0.371953	0.92617	0.883864	PVP01_0312200	536,544 - 537,681 (+)	transcription initiation factor IIA subunit 1, putative
3	552932	A	C	I28	S	0	0.846	0.977	1	0.507692	0.885263	1	PVP01_0312700	552,849 - 553,832 (+)	drug/metabolite transporter, putative
3	552974	G	C	L42	S	0	0.736	0.982	0.981	0.342793	0.906445	0.960754	PVP01_0312700	552,849 - 553,832 (+)	drug/metabolite transporter, putative
3	569559	A	C	L621	S	0.146	0.812	1	1	0.315152	0.828057	0.752825	PVP01_0313200	567,697 - 569,862 (+)	queuine tRNA-ribosyltransferase, putative
3	684273	G	C	.	.	1	0.837	0.0315	0.154	0.035343	0.845209	0.725275	NA	NA	NA
3	684351	T	A	.	.	1	0.918	0.0318	0.154	0.0164145	0.843982	0.725275	NA	NA	NA
3	689222	A	G	S200G	NS	0	0.87	0.982	1	0.556923	0.906445	1	PVP01_0315600	688,625 - 696,850 (+)	conserved Plasmodium protein, unknown function
3	689321	C	G	Q233E	NS	0.0217	0.649	1	1	0.240742	0.973684	0.959016	PVP01_0315600	688,625 - 696,850 (+)	conserved Plasmodium protein, unknown function
3	695755	C	T	I2377	S	0	0.885	0.991	0.98	0.589744	0.951351	0.959217	PVP01_0315600	688,625 - 696,850 (+)	conserved Plasmodium protein, unknown function
3	704583	G	A	V531	S	0.0417	0.942	1	1	0.705204	0.949777	0.92284	PVP01_0316100	702,991 - 705,060 (+)	ferrodoxin reductase-like protein
3	714612	G	A	E920K	NS	0.087	0.625	1	1	0.17682	0.896194	0.845201	PVP01_0316400	711,216 - 718,879 (+)	phosphoinositide-binding protein, putative
3	714615	A	C	T921P	NS	0.087	0.577	1	1	0.146422	0.896194	0.845201	PVP01_0316400	711,216 - 718,879 (+)	phosphoinositide-binding protein, putative
3	714703	C	A	T950K	NS	0.0208	0.635	1	1	0.22992	0.974776	0.960692	PVP01_0316400	711,216 - 718,879 (+)	phosphoinositide-binding protein, putative
3	714981	A	G	R1043G	NS	0	0.82	1	1	0.461328	1	1	PVP01_0316400	711,216 - 718,879 (+)	phosphoinositide-binding protein, putative
3	723051	C	T	.	.	0.146	0.995	1	1	0.801353	0.828057	0.752825	NA	NA	NA
3	732765	G	C	.	.	0.167	0.904	1	1	0.461364	0.804348	0.722222	NA	NA	NA
3	733040	G	T	.	.	0.0909	0.635	1	0.981	0.180914	0.891566	0.799788	NA	NA	NA
3	734016	A	G	N65S	NS	0.0625	0.673	0.991	0.865	0.230341	0.87649	0.644624	PVP01_0316800	733,823 - 734,539 (+)	conserved Plasmodium protein, unknown function
3	763596	C	A	P635T	NS	0.146	0.894	1	0.981	0.459908	0.828057	0.714288	PVP01_0317900	761,694 - 763,721 (+)	rhoptry-associated leucine zipper-like protein 1
3	763606	G	C	G638A	NS	0.104	0.75	1	0.981	0.272268	0.876101	0.778412	PVP01_0317900	761,694 - 763,721 (+)	rhoptry-associated leucine zipper-like protein 1
3	763658	T	C	N655	S	0.0417	0.745	1	0.981	0.317929	0.949777	0.883684	PVP01_0317900	761,694 - 763,721 (+)	rhoptry-associated leucine zipper-like protein 1
3	764822	G	C	D707E	NS	0	0.625	0.995	0.962	0.238095	0.974271	0.923077	PVP01_0318000	764,255 - 766,942 (-)	ubiquitin C-terminal hydrolase, putative
3	778684	G	C	.	.	0.104	0.889	1	1	0.490942	0.876101	0.817251	NA	NA	NA
3	782849	G	C	L122	S	0.0833	0.337	0.991	0.88	0.0475277	0.851986	0.633677	PVP01_0318700	782,240 - 783,214 (-)	tRNAHis guanylyltransferase, putative
3	822745	G	A	P1607	S	0.104	0.812	1	1	0.351089	0.876101	0.817251	PVP01_0319700	817,925 - 822,763 (+)	Rab GTPase activator and protein kinase, putative
3	831875	C	T	K408	S	0	0.606	0.972	0.8	0.223669	0.862665	0.657534	PVP01_0319900	831,857 - 833,098 (-)	type 2A phosphatase-associated protein 42, putative
3	838608	C	A	.	.	0.0217	0.793	0.995	1	0.397883	0.948875	0.959016	NA	NA	NA
3	841762	G	C	L1879	S	0.167	0.995	1	1	0.777489	0.804348	0.722222	PVP01_0320300	840,483 - 847,465 (-)	protein kinase, putative
3	853109	C	G	L2343	S	0	0.452	0.977	0.769	0.133903	0.885263	0.615385	PVP01_0320400	849,876 - 860,321 (-)	conserved Plasmodium protein, unknown function
3	857954	C	T	D790N	NS	0	0.663	0.995	1	0.269883	0.975179	1	PVP01_0320400	849,876 - 860,321 (-)	conserved Plasmodium protein, unknown function
4	209098	A	C	.	.	0	0.337	0.959	0.962	0.0868486	0.805007	0.923077	NA	NA	NA
4	270391	G	A	L1385	S	0.125	0.442	0.991	0.923	0.0649206	0.803218	0.640004	PVP01_0406400	268,417 - 274,545 (-)	conserved Plasmodium protein, unknown function
4	271378	G	C	R1056	S	0	0.769	0.968	1	0.384615	0.845209	1	PVP01_0406400	268,417 - 274,545 (-)	conserved Plasmodium protein, unknown function
4	308246	A	G	.	.	0.0455	1	1	1	0.944637	0.945255	0.916107	PVP01_0407500	307,075 - 309,539 (-)	calcium-dependent protein kinase 1, putative
4	325448	G	C	.	.	0.0208	0.986	1	1	0.902176	0.974776	0.960692	PVP01_0408000	324,186 - 327,463 (+)	conserved Plasmodium protein, unknown function
4	336202	T	G	D799A	NS	0.0417	0.947	1	0.827	0.721613	0.949777	0.62186	PVP01_0408300	333,972 - 339,274 (-)	autophagy-related protein 11, putative
4	338802	T	A	.	.	0.0833	0.245	0.991	1	0.0236603	0.851565	0.85119	PVP01_0408300	333,972 - 339,274 (-)	autophagy-related protein 11, putative
4	358926	T	C	L206	S	0	0.635	0.982	1	0.245658	0.90566	1	PVP01_0408800	358,131 - 358,931 (+)	conserved Plasmodium protein, unknown function
4	363159	G	C	S1578	S	0.0625	0.995	1	1	0.899092	0.925	0.886364	PVP01_0409000	363,099 - 367,892 (-)	DEAD/DEAH box helicase, putative
4	373279	G	T	V43L	NS	0.087	0.885	1	1	0.497717	0.896194	0.845201	PVP01_0409200	373,153 - 375,639 (+)	origin recognition complex subunit 5, putative
4	387840	C	A	.	.	0.0208	0.668	1	1	0.257699	0.974776	0.960692	NA	NA	NA
4	391221	G	T	.	.	0.0417	1	1	1	0.949206	0.949777	0.92284	NA	NA	NA
4	391261	T	C	.	.	0.0417	1	1	1	0.949206	0.949777	0.92284	NA	NA	NA
4	391326	G	T	.	.	0.087	0.926	1	0.981	0.602411	0.896194	0.806256	NA	NA	NA
4	391437	C	T	.	.	0	0.981	1	1	0.905325	1	1	NA	NA	NA
4	401551	A	G	K656E	NS	0	0.024	0.968	0.0192	0.004597	0.843982	0.00932401	PVP01_0409900	399,586 - 401,784 (+)	acyl-CoA synthetase, putative
4	401595	C	T	Y670	S	0	1	1	1	1	1	1	PVP01_0409900	399,586 - 401,784 (+)	acyl-CoA synthetase, putative
4	401608	T	C	L675	S	0	1	1	1	1	1	1	PVP01_0409900	399,586 - 401,784 (+)	acyl-CoA synthetase, putative
4	401622	C	T	N679	S	0.0208	1	1	1	0.974482	0.974776	0.960692	PVP01_0409900	399,586 - 401,784 (+)	acyl-CoA synthetase, putative
4	407031	T	C	G336	S	0.109	0.981	1	1	0.775762	0.870838	0.81003	PVP01_0410000	402,958 - 408,192 (-)	rhoptry neck protein 6, putative
4	408379	T	G	.	.	0.0217	0.736	1	1	0.323926	0.973684	0.959016	NA	NA	NA
4	413445	C	T	D255N	NS	0.0217	0.649	1	1	0.240742	0.973684	0.959016	PVP01_0410100	410,170 - 414,373 (-)	conserved Plasmodium protein, unknown function
4	417244	G	A	.	.	0.104	0.856	1	0.962	0.422189	0.876101	0.741323	NA	NA	NA
4	423574	T	C	N595S	NS	0.0417	0.514	1	1	0.139263	0.949777	0.92284	PVP01_0410300	420,492 - 425,357 (-)	serine/threonine protein kinase, putative
4	435299	C	T	R853K	NS	0	0.702	0.982	0.981	0.306294	0.906445	0.960754	PVP01_0410600	433,540 - 437,856 (-)	conserved Plasmodium protein, unknown function
4	448766	C	T	V53I	NS	0.104	0.865	0.995	1	0.440446	0.85068	0.817251	PVP01_0410900	447,288 - 449,168 (-)	T-complex protein 1 subunit theta, putative
4	493044	A	G	Y3106	S	0.0217	0.928	1	1	0.68189	0.973684	0.959016	PVP01_0412400	491,055 - 502,361 (-)	conserved Plasmodium protein, unknown function
4	506969	C	G	Q739E	NS	0	0.827	0.968	1	0.472527	0.845209	1	PVP01_0412500	504,755 - 515,615 (+)	conserved Plasmodium protein, unknown function
4	507079	T	C	Y775	S	0	0.822	0.968	1	0.464253	0.845209	1	PVP01_0412500	504,755 - 515,615 (+)	conserved Plasmodium protein, unknown function
4	520876	G	T	L61F	NS	0.0208	0.596	0.977	0.923	0.20181	0.860271	0.813066	PVP01_0412700	520,694 - 521,646 (+)	50S ribosomal protein L7/L12, putative
4	534787	A	G	D375	S	0.0208	0.635	1	1	0.22992	0.974776	0.960692	PVP01_0413100	534,169 - 535,911 (-)	asparagine--tRNA ligase, putative
4	578343	T	C	F5L	NS	0	0.87	1	1	0.556923	1	1	PVP01_0414100	578,331 - 579,542 (+)	conserved Plasmodium protein, unknown function
4	601916	T	C	L2087P	NS	0.119	0.99	1	1	0.808468	0.858846	0.793729	PVP01_0414700	595,657 - 602,627 (+)	conserved Plasmodium protein, unknown function
4	619862	A	G	S932G	NS	0.0208	0.0673	1	1	0.00596517	0.974776	0.960692	PVP01_0415200	615,935 - 620,277 (+)	transporter, putative
4	624103	T	C	.	.	0	0.212	0.982	0.577	0.0478955	0.904863	0.395604	NA	NA	NA
4	640577	G	C	L1230V	NS	0	0.981	0.896	0.98	0.905325	0.606014	0.959217	PVP01_0415800	636,087 - 644,264 (-)	6-cysteine protein
4	643404	G	A	P287	S	0	0.149	0.977	1	0.0317949	0.885263	1	PVP01_0415800	636,087 - 644,264 (-)	6-cysteine protein
4	643474	T	G	D264A	NS	0	0.601	1	1	0.2202	1	1	PVP01_0415800	636,087 - 644,264 (-)	6-cysteine protein
4	643628	A	C	F213V	NS	0.0217	0.938	1	1	0.712328	0.973684	0.959016	PVP01_0415800	636,087 - 644,264 (-)	6-cysteine protein
4	785217	T	G	.	.	0	0.236	1	0.54	0.0546265	1	0.3604	NA	NA	NA
4	814227	C	G	L226	S	0	0.298	0.986	1	0.073751	0.928458	1	PVP01_0419800	812,066 - 814,904 (-)	conserved Plasmodium protein, unknown function
4	817415	C	G	.	.	0.0208	0.644	0.973	0.812	0.237528	0.838877	0.637349	NA	NA	NA
4	856508	T	C	.	.	0	0.139	0.959	0.327	0.0294815	0.807966	0.189064	NA	NA	NA
4	899423	T	G	.	.	0.0833	0.885	1	0.981	0.501428	0.900442	0.812225	PVP01_0422200	898,201 - 900,382 (-)	palmitoyltransferase DHHC12, putative
4	917023	A	G	.	.	0.167	0.962	1	1	0.631821	0.804348	0.722222	NA	NA	NA
4	925012	G	A	.	.	0	0.0817	0.991	0.917	0.0164145	0.950495	0.840764	NA	NA	NA
5	203402	A	G	.	.	0	0.548	0.968	0.942	0.185265	0.842736	0.886878	NA	NA	NA
5	204313	A	G	.	.	0.125	0.827	1	0.962	0.354298	0.851974	0.708885	NA	NA	NA
5	305672	C	G	R1291G	NS	0.0476	0.298	0.973	0.9	0.0508165	0.808303	0.725633	PVP01_0506800	301,802 - 307,000 (+)	conserved Plasmodium protein, unknown function
5	321312	C	G	G781	S	0.167	0.99	1	1	0.7537	0.804348	0.722222	PVP01_0507300	320,142 - 323,654 (-)	translation initiation factor IF-2, putative
5	394180	A	C	.	.	0.0217	0.697	1	0.94	0.283591	0.973684	0.841856	NA	NA	NA
5	394181	G	T	.	.	0.0217	0.697	1	0.94	0.283591	0.973684	0.841856	NA	NA	NA
5	400944	G	A	D3N	NS	0.0417	0.894	1	0.962	0.567665	0.949777	0.846164	PVP01_0508700	400,938 - 401,195 (+)	cytochrome c oxidase assembly protein, putative
5	441196	T	G	N351K	NS	0.0625	0.341	0.982	0.846	0.0576409	0.830375	0.615346	PVP01_0509900	440,144 - 441,757 (+)	nucleoside transporter 2, putative
5	449229	A	G	.	.	0.0455	0.837	0.991	0.979	0.444311	0.896281	0.873779	NA	NA	NA
5	459332	C	T	D580N	NS	0.167	0.635	1	1	0.134622	0.804348	0.722222	PVP01_0510500	458,994 - 461,069 (-)	DnaJ protein, putative
5	494856	G	T	E245D	NS	0.0417	0.716	1	1	0.286638	0.949777	0.92284	PVP01_0511400	494,122 - 497,232 (+)	conserved Plasmodium protein, unknown function
5	496453	A	G	K778E	NS	0.0208	0.885	0.982	1	0.56713	0.881376	0.960692	PVP01_0511400	494,122 - 497,232 (+)	conserved Plasmodium protein, unknown function
5	496493	G	A	C791Y	NS	0.146	1	1	1	0.826357	0.828057	0.752825	PVP01_0511400	494,122 - 497,232 (+)	conserved Plasmodium protein, unknown function
5	555824	G	T	.	.	0.087	0.99	1	1	0.846058	0.896194	0.845201	NA	NA	NA
5	572220	G	C	.	.	0.104	0.745	0.991	1	0.267094	0.827703	0.817251	NA	NA	NA
5	574998	T	C	K22	S	0	0.933	1	1	0.722084	1	1	PVP01_0513700	573,293 - 575,063 (-)	conserved Plasmodium protein, unknown function
5	577122	C	G	C617S	NS	0	0.952	0.968	0.981	0.787798	0.843982	0.960754	PVP01_0513800	576,441 - 578,971 (-)	protein transport protein YIF1, putative
5	578565	T	C	N136S	NS	0.0417	0.875	0.982	0.981	0.523349	0.856542	0.883684	PVP01_0513800	576,441 - 578,971 (-)	protein transport protein YIF1, putative
5	660751	C	T	V248I	NS	0.0625	0.976	0.486	1	0.808813	0.108482	0.886364	PVP01_0515700	660,338 - 661,654 (-)	Plasmodium exported protein (PHIST), unknown function
5	692634	G	A	G442E	NS	0.167	0.962	1	1	0.631821	0.804348	0.722222	PVP01_0516600	691,310 - 695,680 (+)	DNA helicase, putative
5	721352	G	A	.	.	0.0417	0.279	0.977	1	0.0477586	0.835518	0.92284	NA	NA	NA
5	722067	G	C	N413K	NS	0.167	0.75	1	0.731	0.225168	0.804348	0.319749	PVP01_0517200	721,598 - 723,305 (-)	zinc finger protein, putative
5	722340	C	G	K322N	NS	0.125	1	1	1	0.850467	0.851974	0.784483	PVP01_0517200	721,598 - 723,305 (-)	zinc finger protein, putative
5	722792	T	G	I172L	NS	0.104	1	1	1	0.874804	0.876101	0.817251	PVP01_0517200	721,598 - 723,305 (-)	zinc finger protein, putative
5	735614	C	T	N58	S	0.0417	0.87	1	0.981	0.51303	0.949777	0.883684	PVP01_0517600	735,100 - 743,082 (+)	rhoptry neck protein 5
5	735630	A	G	N64D	NS	0	0.457	1	0.558	0.136168	1	0.377031	PVP01_0517600	735,100 - 743,082 (+)	rhoptry neck protein 5
5	740916	T	C	M929T	NS	0.0208	0.904	1	1	0.614755	0.974776	0.960692	PVP01_0517600	735,100 - 743,082 (+)	rhoptry neck protein 5
5	763541	C	T	Y684	S	0.0625	0.995	0.973	1	0.899092	0.790886	0.886364	PVP01_0518100	761,490 - 763,598 (+)	conserved Plasmodium protein, unknown function
5	793960	A	C	N191H	NS	0.0227	0.764	1	1	0.357709	0.972494	0.957192	PVP01_0519300	793,390 - 794,766 (+)	ribosome assembly protein RRB1, putative
5	799426	G	T	.	.	0.0208	0.75	0.973	0.8	0.341526	0.839963	0.619703	NA	NA	NA
5	820005	T	C	N257S	NS	0.167	1	1	1	0.802469	0.804348	0.722222	PVP01_0520200	819,668 - 820,774 (-)	lysine decarboxylase-like protein, putative
5	820007	C	T	Q256	S	0.167	1	1	1	0.802469	0.804348	0.722222	PVP01_0520200	819,668 - 820,774 (-)	lysine decarboxylase-like protein, putative
5	822437	G	A	.	.	0	0.596	1	0.962	0.216783	1	0.923077	NA	NA	NA
5	903893	A	C	.	.	0.0417	0.212	1	1	0.0298243	0.949777	0.92284	NA	NA	NA
5	928953	T	G	K66Q	NS	0.0208	0.76	1	1	0.35332	0.974776	0.960692	PVP01_0523000	928,249 - 929,299 (-)	Plasmodium exported protein (PHIST), unknown function
5	934920	T	C	.	.	0.152	1	1	1	0.819063	0.820819	0.743402	NA	NA	NA
5	936193	G	A	S179F	NS	0.104	0.966	1	1	0.720548	0.876101	0.817251	PVP01_0523200	936,042 - 936,858 (-)	Plasmodium exported protein (PHIST), unknown function
5	938902	T	A	R102W	NS	0.0208	0.899	1	1	0.602323	0.974776	0.960692	PVP01_0523300	938,513 - 939,326 (-)	Plasmodium exported protein (PHIST), unknown function
5	978939	G	A	.	.	0.167	1	1	1	0.802469	0.804348	0.722222	NA	NA	NA
5	988118	A	C	Q299P	NS	0	0.88	1	1	0.578504	1	1	PVP01_0524300	987,049 - 988,134 (+)	Plasmodium exported protein (PHIST), unknown function
5	1024830	G	T	L172M	NS	0.0833	0.942	1	1	0.657729	0.900442	0.85119	PVP01_0525200	1,024,465 - 1,025,583 (-)	Plasmodium exported protein (PHIST), unknown function
5	1037720	T	C	.	.	0.087	0.303	1	0.28	0.0366995	0.896194	0.0610966	NA	NA	NA
5	1066227	C	T	S574N	NS	0	0.303	0.968	0.731	0.0753288	0.845209	0.565757	PVP01_0526300	1,061,019 - 1,067,947 (-)	conserved Plasmodium protein, unknown function
5	1066823	G	C	S375	S	0.0417	0.913	1	1	0.617521	0.949777	0.92284	PVP01_0526300	1,061,019 - 1,067,947 (-)	conserved Plasmodium protein, unknown function
5	1067476	C	T	E158K	NS	0.109	1	1	1	0.869494	0.870838	0.81003	PVP01_0526300	1,061,019 - 1,067,947 (-)	conserved Plasmodium protein, unknown function
5	1069660	A	G	.	.	0.146	1	1	1	0.826357	0.828057	0.752825	NA	NA	NA
5	1071079	T	G	.	.	0.0417	1	1	1	0.949206	0.949777	0.92284	PVP01_0526400	1,070,413 - 1,071,498 (+)	conserved Plasmodium protein, unknown function
5	1071391	A	T	I285F	NS	0	0.0625	1	1	0.0123457	1	1	PVP01_0526400	1,070,413 - 1,071,498 (+)	conserved Plasmodium protein, unknown function
5	1072492	C	G	V416	S	0	0.0385	0.995	0.885	0.00744417	0.975179	0.786325	PVP01_0526500	1,072,310 - 1,074,121 (-)	mRNA-binding protein PUF2, putative
5	1074409	G	A	.	.	0.0208	1	1	1	0.974482	0.974776	0.960692	NA	NA	NA
5	1077083	C	T	.	.	0	1	1	0.7	1	1	0.528302	NA	NA	NA
5	1083540	G	C	.	.	0.0208	0.245	0.986	0.692	0.047376	0.902094	0.482793	NA	NA	NA
5	1087925	A	G	T738A	NS	0.109	0.0721	1	0.962	0.0028026	0.870838	0.734171	PVP01_0526800	1,085,714 - 1,102,054 (+)	conserved Plasmodium protein, unknown function
5	1096057	A	C	P3448	S	0	0.736	1	0.96	0.342793	1	0.920128	PVP01_0526800	1,085,714 - 1,102,054 (+)	conserved Plasmodium protein, unknown function
5	1127395	A	G	N2243S	NS	0.0417	0.26	1	0.865	0.0423443	0.949777	0.679873	PVP01_0527400	1,119,920 - 1,134,422 (+)	conserved Plasmodium protein, unknown function
5	1133836	C	A	T4351K	NS	0.0417	0.837	0.991	0.981	0.448019	0.901217	0.883684	PVP01_0527400	1,119,920 - 1,134,422 (+)	conserved Plasmodium protein, unknown function
5	1152369	G	A	.	.	0.104	0.942	1	0.827	0.634425	0.876101	0.522377	NA	NA	NA
5	1169064	A	G	.	.	0	0.611	0.995	0.942	0.227191	0.974958	0.886878	PVP01_0528200	1,167,844 - 1,169,952 (+)	MOLO1 domain-containing protein, putative
5	1212712	G	T	E1965D	NS	0.146	1	1	1	0.826357	0.828057	0.752825	PVP01_0529300	1,206,383 - 1,220,480 (+)	phosphatidylinositol 4-kinase, putative
5	1230174	C	G	R615T	NS	0	0.62	1	1	0.234403	1	1	PVP01_0529400	1,221,860 - 1,232,017 (-)	zinc finger protein, putative
5	1251040	C	T	.	.	0.167	0.87	1	1	0.390236	0.804348	0.722222	NA	NA	NA
5	1252615	C	A	.	.	0.0208	0.543	1	0.981	0.168336	0.974776	0.921477	NA	NA	NA
5	1258741	G	C	G1375	S	0.0833	0.197	1	0.942	0.0136131	0.900442	0.739318	PVP01_0529800	1,254,617 - 1,264,834 (+)	AP2 domain transcription factor, putative
5	1262163	C	T	P2516L	NS	0.0417	0.327	0.991	0.442	0.0623971	0.901217	0.213675	PVP01_0529800	1,254,617 - 1,264,834 (+)	AP2 domain transcription factor, putative
5	1267049	C	G	H171Q	NS	0.0208	0.615	0.991	0.96	0.215422	0.92617	0.880921	PVP01_0529900	1,266,537 - 1,267,361 (+)	ribosome-recycling factor, putative
5	1278180	C	T	R182K	NS	0	0.798	1	0.88	0.425641	1	0.778761	PVP01_0530200	1,271,556 - 1,278,724 (-)	conserved Plasmodium protein, unknown function
5	1278185	A	T	S180	S	0.0417	0.885	1	0.98	0.544874	0.949777	0.882152	PVP01_0530200	1,271,556 - 1,278,724 (-)	conserved Plasmodium protein, unknown function
5	1297915	A	G	N1676	S	0.0625	0.798	1	1	0.367413	0.925	0.886364	PVP01_0530700	1,289,809 - 1,302,942 (-)	erythrocyte membrane-associated antigen, putative
5	1303828	G	C	.	.	0	0.13	0.963	1	0.0272086	0.820717	1	NA	NA	NA
5	1309736	A	C	.	.	0.125	0.793	0.995	0.385	0.306756	0.826341	0.087438	PVP01_0530800	1,309,600 - 1,311,349 (+)	alpha tubulin 2, putative
5	1314720	A	G	K121	S	0.0417	0.466	0.991	1	0.115849	0.900794	0.92284	PVP01_0530900	1,314,022 - 1,314,876 (+)	40S ribosomal protein S19, putative
5	1357221	T	A	.	.	0.104	0.889	1	0.981	0.490942	0.876101	0.778412	NA	NA	NA
5	1368781	G	C	L305	S	0.104	0.966	1	1	0.720548	0.876101	0.817251	PVP01_0532400	1,368,607 - 1,369,931 (-)	cysteine-rich protective antigen, putative
6	58358	T	A	L291F	NS	0.0625	0.957	1	1	0.731912	0.925	0.886364	PVP01_0601300	58,235 - 59,379 (-)	Plasmodium exported protein (PHIST), unknown function
6	72813	A	G	.	.	0.0625	0.85	0.995	0.962	0.451018	0.899773	0.809893	NA	NA	NA
6	76434	C	A	.	.	0.146	1	1	1	0.826357	0.828057	0.752825	NA	NA	NA
6	85940	G	A	.	.	0.0217	0.952	0.995	1	0.761993	0.948654	0.959016	NA	NA	NA
6	87649	A	G	.	.	0.104	1	1	1	0.874804	0.876101	0.817251	NA	NA	NA
6	87766	T	A	K147N	NS	0	0.976	0.905	1	0.88389	0.629847	1	PVP01_0602100	87,703 - 88,206 (-)	early transcribed membrane protein
6	87856	A	G	P117	S	0.0217	0.933	1	1	0.696859	0.973684	0.959016	PVP01_0602100	87,703 - 88,206 (-)	early transcribed membrane protein
6	87859	G	T	H116Q	NS	0.0208	0.933	1	1	0.697904	0.974776	0.960692	PVP01_0602100	87,703 - 88,206 (-)	early transcribed membrane protein
6	87861	G	T	H116N	NS	0.0208	0.933	1	1	0.697904	0.974776	0.960692	PVP01_0602100	87,703 - 88,206 (-)	early transcribed membrane protein
6	88854	C	G	.	.	0.0625	0.952	1	1	0.714435	0.925	0.886364	NA	NA	NA
6	122405	T	C	Y335	S	0.0208	0.457	0.995	0.942	0.123504	0.949966	0.847756	PVP01_0603100	121,159 - 122,804 (+)	26S proteasome regulatory subunit p55, putative
6	122423	G	A	K341	S	0.0208	0.466	0.986	0.942	0.12798	0.903325	0.847756	PVP01_0603100	121,159 - 122,804 (+)	26S proteasome regulatory subunit p55, putative
6	123154	T	C	.	.	0	0.51	0.977	1	0.163077	0.883359	1	NA	NA	NA
6	123292	G	C	.	.	0	0.433	0.982	0.962	0.125116	0.906445	0.923077	NA	NA	NA
6	150007	C	A	.	.	0.0208	0.639	0.963	0.88	0.233693	0.797466	0.740094	NA	NA	NA
6	156119	G	A	H497Y	NS	0	0.769	1	0.731	0.384615	1	0.565757	PVP01_0604100	155,544 - 157,607 (-)	conserved Plasmodium protein, unknown function
6	163160	T	G	N856K	NS	0.0217	0.678	1	1	0.265549	0.973684	0.959016	PVP01_0604200	160,593 - 167,792 (+)	eukaryotic translation initiation factor subunit eIF2A, putative
6	184662	C	A	.	.	0.104	0.918	1	1	0.562672	0.876101	0.817251	NA	NA	NA
6	193465	C	T	C725Y	NS	0	0.798	1	0.962	0.425641	1	0.923077	PVP01_0604700	190,161 - 197,808 (-)	conserved Plasmodium protein, unknown function
6	193466	A	T	C725S	NS	0	0.817	1	0.962	0.456172	1	0.923077	PVP01_0604700	190,161 - 197,808 (-)	conserved Plasmodium protein, unknown function
6	203633	C	A	V313L	NS	0.125	0.861	1	1	0.411273	0.851974	0.784483	PVP01_0604900	202,626 - 204,569 (-)	conserved Plasmodium protein, unknown function
6	203673	A	G	Y299	S	0	0.62	0.977	1	0.234403	0.885263	1	PVP01_0604900	202,626 - 204,569 (-)	conserved Plasmodium protein, unknown function
6	209733	G	T	.	.	0.109	0.885	1	1	0.475679	0.870838	0.81003	NA	NA	NA
6	227274	G	C	N129K	NS	0.146	0.99	1	1	0.777515	0.828057	0.752825	PVP01_0605600	226,050 - 227,855 (-)	rRNA (cytosine-C(5))-methyltransferase, putative
6	232931	T	C	V855	S	0.0208	0.707	0.973	1	0.293858	0.838877	0.960692	PVP01_0605800	230,081 - 235,046 (+)	conserved Plasmodium protein, unknown function
6	237667	A	C	N591H	NS	0	0.534	0.991	0.98	0.176658	0.950927	0.959217	PVP01_0605900	235,897 - 240,146 (+)	histone acetyltransferase, putative
6	254563	G	C	S586C	NS	0	0.774	1	1	0.391093	1	1	PVP01_0606300	251,397 - 256,319 (-)	conserved Plasmodium protein, unknown function
6	254564	A	G	S586P	NS	0	0.774	1	1	0.391093	1	1	PVP01_0606300	251,397 - 256,319 (-)	conserved Plasmodium protein, unknown function
6	267928	C	T	.	.	0.0208	1	1	1	0.974482	0.974776	0.960692	NA	NA	NA
6	280416	G	A	L3710	S	0.146	1	1	1	0.826357	0.828057	0.752825	PVP01_0606900	273,601 - 291,875 (-)	conserved Plasmodium protein, unknown function
6	285512	A	G	D2077	S	0	0.923	0.982	1	0.692308	0.90566	1	PVP01_0606900	273,601 - 291,875 (-)	conserved Plasmodium protein, unknown function
6	286506	G	C	T1746R	NS	0	0.788	0.964	1	0.411371	0.826255	1	PVP01_0606900	273,601 - 291,875 (-)	conserved Plasmodium protein, unknown function
6	330308	G	A	.	.	0	0.721	0.968	0.94	0.32656	0.842736	0.882629	NA	NA	NA
6	416009	G	A	.	.	0.0417	0.543	1	0.808	0.15492	0.949777	0.594416	NA	NA	NA
6	419653	G	C	L456F	NS	0	0.178	0.995	0.981	0.0389884	0.975179	0.960754	PVP01_0609200	418,286 - 419,803 (+)	conserved Plasmodium protein, unknown function
6	435180	G	C	A296	S	0.0208	0.75	0.982	1	0.341526	0.880594	0.960692	PVP01_0609900	434,293 - 435,921 (+)	conserved Plasmodium protein, unknown function
6	454503	A	G	.	.	0	0.788	1	0.981	0.411371	1	0.960754	NA	NA	NA
6	468558	G	C	L288V	NS	0.0208	0.707	1	0.962	0.293858	0.974776	0.883864	PVP01_0610600	464,364 - 470,222 (-)	conserved Plasmodium protein, unknown function
6	468864	G	T	L235M	NS	0.0208	0.76	0.968	1	0.35332	0.819186	0.960692	PVP01_0610600	464,364 - 470,222 (-)	conserved Plasmodium protein, unknown function
6	493108	C	T	R1292Q	NS	0.125	0.947	1	1	0.627189	0.851974	0.784483	PVP01_0611100	492,776 - 499,184 (-)	conserved Plasmodium protein, unknown function
6	501479	A	G	N144	S	0	0.788	0.995	1	0.411371	0.975179	1	PVP01_0611200	500,634 - 502,085 (-)	conserved Plasmodium protein, unknown function
6	511436	G	C	G445	S	0.0625	0.976	1	1	0.808813	0.925	0.886364	PVP01_0611600	510,785 - 512,770 (-)	cell division cycle protein 20 homolog, putative
6	518938	G	C	S476R	NS	0.125	0.947	1	0.962	0.627189	0.851974	0.708885	PVP01_0611800	515,023 - 520,365 (-)	conserved Plasmodium protein, unknown function
6	530707	C	G	S1220T	NS	0.0227	0.514	0.991	1	0.150978	0.923892	0.957192	PVP01_0612100	529,128 - 534,365 (-)	conserved Plasmodium protein, unknown function
6	530713	G	C	T1218R	NS	0.0227	0.486	0.991	1	0.136124	0.923892	0.957192	PVP01_0612100	529,128 - 534,365 (-)	conserved Plasmodium protein, unknown function
6	531114	A	G	Y1084	S	0.0217	1	1	1	0.973378	0.973684	0.959016	PVP01_0612100	529,128 - 534,365 (-)	conserved Plasmodium protein, unknown function
6	535365	A	G	.	.	0.0238	0.99	1	1	0.921675	0.971191	0.955197	NA	NA	NA
6	564212	G	C	.	.	0.146	1	1	1	0.826357	0.828057	0.752825	PVP01_0613100	564,036 - 567,784 (+)	methyltransferase, putative
6	568852	A	G	Y132C	NS	0	0.88	0.991	1	0.578504	0.950927	1	PVP01_0613200	568,458 - 570,743 (+)	protoporphyrinogen oxidase, putative
6	581263	C	T	.	.	0	0.769	0.995	1	0.384615	0.974958	1	NA	NA	NA
6	585106	C	T	.	.	0.0208	0.904	0.995	1	0.614755	0.949746	0.960692	NA	NA	NA
6	585869	G	T	.	.	0	0.981	0.423	0.98	0.905325	0.115479	0.959217	NA	NA	NA
6	588969	A	C	R288S	NS	0	0.913	1	1	0.664336	1	1	PVP01_0613800	588,106 - 589,269 (+)	merozoite TRAP-like protein, putative
6	589259	G	C	G385A	NS	0.0417	0.938	1	1	0.689352	0.949777	0.92284	PVP01_0613800	588,106 - 589,269 (+)	merozoite TRAP-like protein, putative
6	617027	G	C	.	.	0.087	0.856	1	1	0.438783	0.896194	0.845201	NA	NA	NA
6	624127	A	G	Y169	S	0	0.976	1	1	0.88389	1	1	PVP01_0614800	622,039 - 625,114 (-)	conserved Plasmodium protein, unknown function
6	646176	T	C	E296G	NS	0	0.601	1	1	0.2202	1	1	PVP01_0615300	645,650 - 647,062 (-)	claudin-like apicomplexan microneme protein, putative
6	646186	T	C	K293E	NS	0	0.615	1	1	0.230769	1	1	PVP01_0615300	645,650 - 647,062 (-)	claudin-like apicomplexan microneme protein, putative
6	646355	C	T	M236I	NS	0.0208	1	1	1	0.974482	0.974776	0.960692	PVP01_0615300	645,650 - 647,062 (-)	claudin-like apicomplexan microneme protein, putative
6	646864	C	T	D67N	NS	0.0208	1	1	1	0.974482	0.974776	0.960692	PVP01_0615300	645,650 - 647,062 (-)	claudin-like apicomplexan microneme protein, putative
6	647572	G	C	.	.	0.0625	1	1	1	0.924171	0.925	0.886364	NA	NA	NA
6	647983	C	G	.	.	0	0.389	1	0.981	0.106813	1	0.960754	NA	NA	NA
6	655952	T	A	.	.	0.125	1	1	1	0.850467	0.851974	0.784483	NA	NA	NA
6	661527	C	G	S273C	NS	0.104	1	1	1	0.874804	0.876101	0.817251	PVP01_0615600	660,710 - 661,885 (+)	26S proteasome regulatory subunit RPN9, putative
6	710877	G	A	.	.	0	0.0625	1	0.731	0.0123457	1	0.565757	NA	NA	NA
6	712994	G	A	G337E	NS	0.104	0.808	1	1	0.344144	0.876101	0.817251	PVP01_0617200	711,985 - 715,284 (+)	mRNA-decapping enzyme subunit 1, putative
6	759043	G	T	.	.	0	0.788	0.986	1	0.411371	0.927846	1	NA	NA	NA
6	759242	T	C	.	.	0.0652	0.986	1	1	0.848837	0.921784	0.881703	NA	NA	NA
6	778494	A	C	.	.	0	0.88	1	0.962	0.578504	1	0.923077	NA	NA	NA
6	821781	G	C	.	.	0.0217	0.803	0.977	1	0.412172	0.85825	0.959016	NA	NA	NA
6	835767	T	A	I156K	NS	0.0417	0.904	1	0.981	0.591837	0.949777	0.883684	PVP01_0620600	835,301 - 836,527 (+)	conserved Plasmodium protein, unknown function
6	864357	T	C	N23S	NS	0	0.0913	1	0.885	0.0185005	1	0.786325	PVP01_0621300	858,399 - 864,424 (-)	conserved Plasmodium protein, unknown function
6	932007	T	C	.	.	0.0417	0.779	0.977	0.75	0.3596	0.835518	0.517707	NA	NA	NA
6	935064	A	G	.	.	0	0.159	0.991	0.827	0.0341497	0.950495	0.696356	NA	NA	NA
7	286619	T	A	.	.	0.0435	0.481	1	0.885	0.121507	0.947614	0.707415	NA	NA	NA
7	290953	T	C	E39	S	0.0625	0.51	0.977	0.808	0.124566	0.810071	0.560023	PVP01_0704900	288,637 - 291,069 (-)	dynein light intermediate chain 2, putative
7	297551	T	C	.	.	0	0.154	0.986	0.423	0.032967	0.928458	0.260355	NA	NA	NA
7	298398	C	T	S816N	NS	0	0.0865	0.959	1	0.0174531	0.806498	1	PVP01_0705100	298,316 - 300,844 (-)	zinc finger protein, putative
7	327020	C	T	.	.	0.136	1	1	1	0.837288	0.838902	0.767081	NA	NA	NA
7	352041	C	G	.	.	0.104	1	1	1	0.874804	0.876101	0.817251	NA	NA	NA
7	352118	G	A	.	.	0.125	1	1	1	0.850467	0.851974	0.784483	NA	NA	NA
7	353882	G	A	T193M	NS	0.125	0.947	1	1	0.627189	0.851974	0.784483	PVP01_0706600	352,530 - 354,459 (-)	conserved Plasmodium protein, unknown function
7	416844	A	G	.	.	0	0.889	1	0.962	0.6013	1	0.923077	NA	NA	NA
7	418788	G	C	.	.	0.167	1	1	1	0.802469	0.804348	0.722222	NA	NA	NA
7	420975	C	G	.	.	0	0.769	1	1	0.384615	1	1	NA	NA	NA
7	423508	C	A	L777I	NS	0	0.428	0.986	0.7	0.122985	0.928458	0.528302	PVP01_0708200	421,180 - 424,353 (+)	FHA domain protein, putative
7	436484	C	T	.	.	0.152	0.519	1	0.942	0.0829173	0.820819	0.633382	NA	NA	NA
7	437664	C	T	R1033	S	0.167	1	1	1	0.802469	0.804348	0.722222	PVP01_0708600	436,543 - 440,938 (-)	exportin-7, putative
7	451481	T	C	Y2071	S	0.0417	1	1	1	0.949206	0.949777	0.92284	PVP01_0708700	445,269 - 454,439 (+)	conserved Plasmodium protein, unknown function
7	451818	A	G	S2184G	NS	0.0625	1	1	1	0.924171	0.925	0.886364	PVP01_0708700	445,269 - 454,439 (+)	conserved Plasmodium protein, unknown function
7	451882	T	C	L2205P	NS	0.0625	1	1	1	0.924171	0.925	0.886364	PVP01_0708700	445,269 - 454,439 (+)	conserved Plasmodium protein, unknown function
7	457251	G	A	.	.	0.159	1	0.991	1	0.81113	0.763876	0.733232	NA	NA	NA
7	483575	C	T	.	.	0.174	1	1	1	0.794212	0.796149	0.711816	PVP01_0709500	481,940 - 484,807 (+)	phosphatidylinositol N-acetylglucosaminyltransferase, putative
7	494782	C	T	.	.	0.0208	1	1	1	0.974482	0.974776	0.960692	NA	NA	NA
7	496552	T	G	S402R	NS	0.0208	0.173	0.973	1	0.0285586	0.839963	0.960692	PVP01_0709800	495,347 - 505,297 (+)	cysteine repeat modular protein 1, putative
7	497489	G	C	A715P	NS	0.0208	0.962	1	1	0.799195	0.974776	0.960692	PVP01_0709800	495,347 - 505,297 (+)	cysteine repeat modular protein 1, putative
7	497960	C	T	L872F	NS	0.0417	0.197	1	0.962	0.0263409	0.949777	0.846164	PVP01_0709800	495,347 - 505,297 (+)	cysteine repeat modular protein 1, putative
7	499047	T	G	I1234S	NS	0	1	1	1	1	1	1	PVP01_0709800	495,347 - 505,297 (+)	cysteine repeat modular protein 1, putative
7	500547	A	G	K1734R	NS	1	0.024	0.705	0	0.88389	0.0693796	1	PVP01_0709800	495,347 - 505,297 (+)	cysteine repeat modular protein 1, putative
7	501450	C	T	T2035I	NS	0	0.957	1	1	0.805668	1	1	PVP01_0709800	495,347 - 505,297 (+)	cysteine repeat modular protein 1, putative
7	507890	T	A	P582	S	0.0417	1	1	1	0.949206	0.949777	0.92284	PVP01_0709900	505,898 - 509,810 (-)	conserved Plasmodium protein, unknown function
7	509142	G	C	A165G	NS	0.0833	1	1	1	0.899371	0.900442	0.85119	PVP01_0709900	505,898 - 509,810 (-)	conserved Plasmodium protein, unknown function
7	509284	C	T	D118N	NS	0	1	1	1	1	1	1	PVP01_0709900	505,898 - 509,810 (-)	conserved Plasmodium protein, unknown function
7	509311	A	G	Y109H	NS	0	1	1	1	1	1	1	PVP01_0709900	505,898 - 509,810 (-)	conserved Plasmodium protein, unknown function
7	509312	G	A	L108	S	0	1	1	1	1	1	1	PVP01_0709900	505,898 - 509,810 (-)	conserved Plasmodium protein, unknown function
7	510043	C	T	.	.	0	1	1	1	1	1	1	NA	NA	NA
7	510288	T	C	.	.	0.0435	1	1	1	0.94702	0.947614	0.919614	NA	NA	NA
7	512387	C	T	.	.	0.0417	1	1	1	0.949206	0.949777	0.92284	NA	NA	NA
7	514538	A	G	L14	S	0.0833	1	1	1	0.899371	0.900442	0.85119	PVP01_0710100	514,497 - 515,981 (+)	conserved Plasmodium protein, unknown function
7	514764	C	T	P90S	NS	0.0833	1	1	1	0.899371	0.900442	0.85119	PVP01_0710100	514,497 - 515,981 (+)	conserved Plasmodium protein, unknown function
7	521543	G	T	.	.	0.13	1	1	1	0.844156	0.845714	0.776119	NA	NA	NA
7	521547	C	G	.	.	0.13	1	0.894	1	0.844156	0.466067	0.776119	NA	NA	NA
7	523768	C	T	.	.	0.104	1	1	1	0.874804	0.876101	0.817251	NA	NA	NA
7	524612	C	T	.	.	0.109	1	1	1	0.869494	0.870838	0.81003	NA	NA	NA
7	525785	T	C	A1270	S	0.104	1	1	1	0.874804	0.876101	0.817251	PVP01_0710500	525,203 - 529,594 (-)	conserved Plasmodium protein, unknown function
7	537999	T	C	.	.	0	0.803	1	1	0.433016	1	1	NA	NA	NA
7	550357	G	A	N463	S	0	0.875	1	1	0.567568	1	1	PVP01_0711200	550,177 - 551,745 (-)	tRNA (adenine(58)-N(1))-methyltransferase non- catalytic subunit TRM6, putative
7	551156	C	G	R197T	NS	0	0.514	0.982	0.327	0.16572	0.906445	0.189064	PVP01_0711200	550,177 - 551,745 (-)	tRNA (adenine(58)-N(1))-methyltransferase non- catalytic subunit TRM6, putative
7	556907	C	G	M709I	NS	0	1	1	1	1	1	1	PVP01_0711500	556,724 - 559,033 (-)	conserved Plasmodium protein, unknown function
7	587383	T	A	I903	S	0.104	0.938	1	1	0.619048	0.876101	0.817251	PVP01_0712500	586,921 - 590,091 (-)	conserved Plasmodium protein, unknown function
7	625740	C	T	.	.	0.0625	0.654	0.982	1	0.214678	0.831164	0.886364	NA	NA	NA
7	627506	A	C	D186E	NS	0	0.481	0.995	0.981	0.147929	0.974958	0.960754	PVP01_0713400	626,462 - 628,063 (-)	type II NADH:ubiquinone oxidoreductase, putative
7	632057	C	T	.	.	0.0217	0.966	0.995	1	0.817181	0.94843	0.959016	NA	NA	NA
7	632144	A	G	.	.	0	0.827	0.968	0.846	0.472527	0.843982	0.725275	NA	NA	NA
7	632257	G	T	.	.	0	0.726	0.968	1	0.331868	0.845209	1	NA	NA	NA
7	684044	G	A	D135	S	0	0.731	0.995	0.96	0.337278	0.974958	0.920128	PVP01_0715000	683,711 - 684,448 (-)	methyltransferase, putative
7	689996	C	T	.	.	0.0417	0.971	0.748	0.462	0.813126	0.310023	0.228704	NA	NA	NA
7	690717	T	A	.	.	0.0625	1	1	1	0.924171	0.925	0.886364	NA	NA	NA
7	706078	C	G	P214R	NS	0.125	1	1	1	0.850467	0.851974	0.784483	PVP01_0715600	705,208 - 706,412 (+)	conserved Plasmodium protein, unknown function
7	716896	T	C	A404	S	0	0.505	0.959	0.923	0.160469	0.807966	0.852071	PVP01_0715900	715,685 - 717,661 (+)	conserved Plasmodium protein, unknown function
7	726990	C	T	.	.	0.0625	0.918	1	0.808	0.607889	0.925	0.560023	NA	NA	NA
7	767794	G	A	.	.	0.167	0.909	1	1	0.472911	0.804348	0.722222	NA	NA	NA
7	783168	A	G	.	.	0.104	0.673	0.995	0.865	0.200771	0.851352	0.578526	NA	NA	NA
7	807446	C	T	G1788E	NS	0.0625	0.981	0.891	1	0.83	0.526186	0.886364	PVP01_0718300	805,045 - 812,808 (-)	regulator of chromosome condensation, putative
7	832234	T	A	N1530K	NS	0.0625	0.913	0.991	1	0.594602	0.87649	0.886364	PVP01_0718800	827,645 - 832,531 (+)	conserved Plasmodium protein, unknown function
7	836039	C	G	.	.	0	0.697	0.991	0.346	0.301455	0.950927	0.202627	NA	NA	NA
7	840956	C	G	.	.	0.167	1	1	1	0.802469	0.804348	0.722222	NA	NA	NA
7	853966	C	G	A701	S	0.0625	0.947	1	1	0.697582	0.925	0.886364	PVP01_0719500	853,072 - 856,177 (-)	WD repeat-containing protein, putative
7	879324	T	C	.	.	0.152	0.438	1	0.98	0.0524318	0.820819	0.703417	PVP01_0720200	878,869 - 881,193 (-)	conserved Plasmodium protein, unknown function
7	911962	T	C	G261	S	0.0208	0.466	0.973	0.865	0.12798	0.838877	0.716713	PVP01_0721000	911,180 - 912,430 (+)	phosphoglycerate kinase, putative
7	992673	C	A	V994F	NS	0.0833	0.832	1	0.981	0.399916	0.900442	0.812225	PVP01_0723000	991,597 - 995,853 (-)	conserved Plasmodium protein, unknown function
7	994042	G	C	L537	S	0	0.197	0.977	1	0.0440072	0.885263	1	PVP01_0723000	991,597 - 995,853 (-)	conserved Plasmodium protein, unknown function
7	1026577	G	A	.	.	0.109	0.938	0.991	0.981	0.614056	0.822453	0.77122	NA	NA	NA
7	1054049	C	T	A1676T	NS	0.0208	0.668	1	0.981	0.257699	0.974776	0.921477	PVP01_0724600	1,049,322 - 1,059,074 (-)	protein kinase, putative
7	1054059	G	A	F1672	S	0	0.678	1	0.981	0.282943	1	0.960754	PVP01_0724600	1,049,322 - 1,059,074 (-)	protein kinase, putative
7	1056218	G	T	L953I	NS	0	0.808	0.964	1	0.440559	0.826255	1	PVP01_0724600	1,049,322 - 1,059,074 (-)	protein kinase, putative
7	1071867	A	G	N858S	NS	0.0417	1	1	1	0.949206	0.949777	0.92284	PVP01_0724800	1,066,631 - 1,072,544 (+)	protein kinase, putative
7	1075974	A	G	.	.	0.0435	0.938	1	1	0.687276	0.947614	0.919614	NA	NA	NA
7	1094465	T	C	N574S	NS	0	0.952	0.977	1	0.787798	0.885263	1	PVP01_0725300	1,092,649 - 1,096,185 (-)	conserved Plasmodium protein, unknown function
7	1096944	C	T	E231K	NS	0.0625	0.971	1	1	0.788456	0.925	0.886364	PVP01_0725400	1,096,915 - 1,098,044 (-)	replication termination factor, putative
7	1104898	T	A	.	.	0.0417	1	1	0.885	0.949206	0.949777	0.710563	NA	NA	NA
7	1114819	C	T	N705	S	0	0.995	0.991	0.865	0.974882	0.950495	0.755245	PVP01_0725800	1,112,705 - 1,114,837 (+)	fumarate hydratase, putative
7	1131279	C	T	.	.	0.152	0.981	1	1	0.725798	0.820819	0.743402	NA	NA	NA
7	1154062	G	A	C1473	S	0.167	0.798	1	1	0.278975	0.804348	0.722222	PVP01_0727200	1,152,532 - 1,158,480 (-)	conserved Plasmodium protein, unknown function
7	1181059	G	A	G437S	NS	0.0625	0.928	1	0.981	0.635793	0.925	0.847292	PVP01_0727900	1,179,506 - 1,185,578 (+)	high molecular weight rhoptry protein 2
7	1182121	A	G	I656V	NS	0	0.596	1	0.962	0.216783	1	0.923077	PVP01_0727900	1,179,506 - 1,185,578 (+)	high molecular weight rhoptry protein 2
7	1227859	C	G	K1022N	NS	0.167	0.957	1	0.98	0.614416	0.804348	0.682365	PVP01_0729100	1,226,520 - 1,230,924 (-)	diacylglycerol kinase, putative
7	1261100	G	A	N248	S	0	0.779	0.973	1	0.397709	0.863774	1	PVP01_0729500	1,260,428 - 1,261,843 (-)	conserved Plasmodium protein, unknown function
7	1278484	A	C	T78P	NS	0.146	0.899	1	0.865	0.47091	0.828057	0.517754	PVP01_0730000	1,278,253 - 1,279,509 (+)	conserved Plasmodium protein, unknown function
7	1327948	G	C	.	.	0.109	1	0.991	1	0.869494	0.82117	0.81003	NA	NA	NA
7	1338104	G	A	G57R	NS	0.0435	0.514	1	0.981	0.138169	0.947614	0.880465	PVP01_0732000	1,337,936 - 1,340,542 (+)	conserved Plasmodium protein, unknown function
7	1373687	G	A	E276K	NS	0	0.375	0.986	0.981	0.101124	0.927846	0.960754	PVP01_0733400	1,372,584 - 1,374,229 (+)	UBX domain, putative
7	1408776	A	G	.	.	0.125	1	1	1	0.850467	0.851974	0.784483	NA	NA	NA
7	1417155	A	C	Y262S	NS	0.0208	0.591	1	0.98	0.198536	0.974776	0.919942	PVP01_0734300	1,415,686 - 1,419,343 (+)	conserved Plasmodium protein, unknown function
7	1417277	C	G	Q303E	NS	0.0217	0.135	1	0.962	0.0192983	0.973684	0.882194	PVP01_0734300	1,415,686 - 1,419,343 (+)	conserved Plasmodium protein, unknown function
8	51259	A	C	L178R	NS	0.167	0.486	1	0.981	0.063372	0.804348	0.68386	PVP01_0800900	48,773 - 52,299 (-)	cytoadherence-linked asexual protein (CLAG), putative
8	67296	A	G	.	.	0.0417	1	1	1	0.949206	0.949777	0.92284	NA	NA	NA
8	67914	T	A	.	.	0	0.957	0.982	0.962	0.805668	0.906445	0.923077	NA	NA	NA
8	91006	C	T	A227	S	0	0.62	1	1	0.234403	1	1	PVP01_0801700	90,326 - 91,903 (+)	STP1 protein
8	94253	T	G	.	.	0.167	0.601	1	0.942	0.115111	0.804348	0.612665	NA	NA	NA
8	97422	T	A	I571N	NS	0.167	1	1	1	0.802469	0.804348	0.722222	PVP01_0801800	95,381 - 98,104 (+)	tryptophan-rich protein
8	117516	A	G	N145S	NS	0.146	0.938	1	1	0.573646	0.828057	0.752825	PVP01_0802200	116,660 - 119,781 (+)	RNA-binding protein, putative
8	261989	T	C	K124R	NS	0	0.707	0.986	1	0.311221	0.927846	1	PVP01_0805800	261,668 - 263,094 (-)	CCR4-NOT transcription complex subunit 5, putative
8	268125	C	T	.	.	0.0625	0.942	0.986	1	0.681322	0.853144	0.886364	NA	NA	NA
8	272389	T	C	N707S	NS	0.0625	0.856	0.986	1	0.462813	0.853751	0.886364	PVP01_0806100	271,830 - 274,508 (-)	conserved Plasmodium protein, unknown function
8	280012	T	C	.	.	0.0417	0.894	1	1	0.567665	0.949777	0.92284	NA	NA	NA
8	318224	T	G	.	.	0.146	0.88	1	1	0.428913	0.828057	0.752825	NA	NA	NA
8	336786	T	C	P757	S	0.0208	0.904	0.986	1	0.614755	0.901462	0.960692	PVP01_0807700	334,516 - 341,244 (+)	histone deacetylase 2, putative
8	360925	G	A	.	.	0.125	0.971	1	1	0.715976	0.851974	0.784483	PVP01_0808000	359,977 - 361,428 (+)	AP-5 complex subunit sigma-1, putative
8	366493	G	T	.	.	0.125	0.976	1	0.769	0.736004	0.851974	0.417038	NA	NA	NA
8	400884	G	A	.	.	0	0.721	0.977	0.86	0.32656	0.885263	0.746744	NA	NA	NA
8	450446	G	A	.	.	0.0417	0.87	1	1	0.51303	0.949777	0.92284	PVP01_0810000	447,996 - 450,617 (+)	conserved Plasmodium protein, unknown function
8	452513	G	T	.	.	0.104	0.933	1	0.98	0.604211	0.876101	0.776895	NA	NA	NA
8	490720	A	G	L261	S	0	0.697	0.973	0.942	0.301455	0.863774	0.886878	PVP01_0811400	489,938 - 491,734 (+)	protein ARV1, putative
8	496118	T	C	I31M	NS	0.104	0.971	1	1	0.739884	0.876101	0.817251	PVP01_0811600	495,683 - 496,210 (-)	conserved Plasmodium protein, unknown function
8	496583	C	T	.	.	0.146	0.971	1	1	0.692318	0.828057	0.752825	NA	NA	NA
8	529113	G	C	.	.	0	0.962	0.991	1	0.824176	0.950495	1	NA	NA	NA
8	529418	T	G	.	.	0.0833	0.962	1	1	0.725877	0.900442	0.85119	NA	NA	NA
8	536330	T	A	.	.	0.13	1	1	1	0.844156	0.845714	0.776119	NA	NA	NA
8	544639	C	T	R753C	NS	0.146	0.976	1	1	0.712226	0.828057	0.752825	PVP01_0812800	542,383 - 547,230 (+)	NLI interacting factor-like phosphatase, putative
8	564476	T	G	.	.	0	0.74	0.982	1	0.348416	0.904863	1	NA	NA	NA
8	589955	C	T	.	.	0.114	0.971	1	1	0.728986	0.865108	0.802215	NA	NA	NA
8	604270	A	G	L894P	NS	0.104	0.889	1	1	0.490942	0.876101	0.817251	PVP01_0814000	603,756 - 606,950 (-)	translation initiation factor eIF-2B subunit delta, putative
8	637154	G	C	.	.	0.152	1	1	1	0.819063	0.820819	0.743402	NA	NA	NA
8	637740	A	G	.	.	0	0.962	1	1	0.824176	1	1	NA	NA	NA
8	642179	T	C	P1284	S	0	0.639	0.986	0.62	0.249531	0.927224	0.439197	PVP01_0814600	638,328 - 642,368 (+)	conserved Plasmodium protein, unknown function
8	713351	A	C	T50P	NS	0.0833	0.995	0.986	1	0.874309	0.829305	0.85119	PVP01_0816300	713,204 - 714,895 (+)	Rab3 GTPase-activating protein non-catalytic subunit, putative
8	735410	C	T	D263	S	0.125	1	1	1	0.850467	0.851974	0.784483	PVP01_0816800	734,622 - 737,846 (+)	Rh5 interacting protein, putative
8	764089	G	A	S2445N	NS	0	0.587	0.973	0.654	0.210103	0.864865	0.475524	PVP01_0817500	756,756 - 765,038 (+)	conserved Plasmodium protein, unknown function
8	783942	G	A	C493Y	NS	0	0.894	0.959	1	0.613187	0.806498	1	PVP01_0818000	781,274 - 785,335 (+)	conserved Plasmodium protein, unknown function
8	789843	C	T	A41V	NS	0.087	1	1	0.981	0.895082	0.896194	0.806256	PVP01_0818200	789,722 - 790,234 (+)	peptidyl-prolyl cis-trans isomerase, putative
8	809882	A	G	.	.	0	0.885	0.959	1	0.589744	0.806498	1	NA	NA	NA
8	810653	T	G	C228G	NS	0.0833	0.644	1	0.731	0.19289	0.900442	0.429498	PVP01_0818500	809,972 - 815,760 (+)	conserved Plasmodium protein, unknown function
8	813230	C	A	L1087M	NS	0.0625	0.933	1	1	0.650454	0.925	0.886364	PVP01_0818500	809,972 - 815,760 (+)	conserved Plasmodium protein, unknown function
8	822461	C	G	A734	S	0.0625	0.803	1	1	0.374345	0.925	0.886364	PVP01_0818700	820,260 - 822,899 (+)	peptidase, putative
8	826178	C	T	.	.	0.125	0.976	1	1	0.736004	0.851974	0.784483	NA	NA	NA
8	853398	C	A	.	.	0.0208	0.774	0.995	0.981	0.371953	0.949966	0.921477	NA	NA	NA
8	871645	C	T	L1152F	NS	0.146	0.933	1	1	0.559165	0.828057	0.752825	PVP01_0819800	868,192 - 878,394 (+)	oocyst capsule protein Cap380, putative
8	875230	T	C	S2347P	NS	0	0.985	1	1	0.926941	1	1	PVP01_0819800	868,192 - 878,394 (+)	oocyst capsule protein Cap380, putative
8	890312	A	G	.	.	0.125	0.788	1	1	0.3006	0.851974	0.784483	NA	NA	NA
8	890363	A	T	.	.	0.0833	0.865	1	1	0.460919	0.900442	0.85119	NA	NA	NA
8	906751	A	T	.	.	0	0.654	1	0.981	0.261538	1	0.960754	NA	NA	NA
8	924361	T	C	.	.	0.0217	0.918	1	1	0.653356	0.973684	0.959016	NA	NA	NA
8	926690	G	T	L964	S	0.0833	0.986	1	1	0.827386	0.900442	0.85119	PVP01_0821200	924,410 - 929,581 (-)	P-type ATPase, putative
8	955309	G	C	L397V	NS	0.146	0.87	1	1	0.409775	0.828057	0.752825	PVP01_0821600	942,584 - 956,497 (-)	conserved Plasmodium protein, unknown function
8	979019	G	A	.	.	0.0417	0.582	0.977	1	0.178008	0.834582	0.92284	NA	NA	NA
8	982347	A	T	S104R	NS	0.0417	0.582	0.982	1	0.178008	0.856542	0.92284	PVP01_0822100	982,008 - 982,658 (-)	conserved Plasmodium protein, unknown function
8	988941	C	T	.	.	0.0833	0.812	0.986	0.885	0.369687	0.828085	0.641026	PVP01_0822400	986,945 - 996,166 (-)	CPSF (cleavage and polyadenylation specific factor), subunit A, putative
8	992884	C	A	G1095C	NS	0.0417	0.986	0.955	0.904	0.877	0.740114	0.742461	PVP01_0822400	986,945 - 996,166 (-)	CPSF (cleavage and polyadenylation specific factor), subunit A, putative
8	1014753	T	C	.	.	0.0652	0.827	1	1	0.409008	0.921784	0.881703	NA	NA	NA
8	1050371	G	C	.	.	0	0.649	0.968	0.558	0.25747	0.843982	0.377031	NA	NA	NA
8	1065779	A	G	N482S	NS	0.125	0.942	1	1	0.611407	0.851974	0.784483	PVP01_0823900	1,064,335 - 1,070,545 (+)	conserved Plasmodium protein, unknown function
8	1073014	T	C	.	.	0.15	0.947	1	1	0.599738	0.823298	0.746622	NA	NA	NA
8	1074452	G	A	H275Y	NS	0	0.856	0.982	1	0.526627	0.90566	1	PVP01_0824200	1,074,423 - 1,075,506 (-)	conserved Plasmodium protein, unknown function
8	1075301	T	A	D69V	NS	0	0.918	0.959	1	0.678107	0.807966	1	PVP01_0824200	1,074,423 - 1,075,506 (-)	conserved Plasmodium protein, unknown function
8	1109242	C	T	A1295T	NS	0	0.788	0.982	1	0.411371	0.904863	1	PVP01_0824900	1,106,777 - 1,113,124 (-)	circumsporozoite- and TRAP-related protein, putative
8	1217190	G	C	G218	S	0.0625	0.99	0.986	1	0.875081	0.85126	0.886364	PVP01_0828100	1,215,633 - 1,217,843 (-)	E3 ubiquitin-protein ligase, putative
8	1234651	C	T	.	.	0	0.601	0.986	0.54	0.2202	0.927224	0.3604	NA	NA	NA
8	1235032	C	T	.	.	0	0.832	0.973	0.96	0.481001	0.864865	0.920128	NA	NA	NA
8	1236529	G	A	P2958L	NS	0.146	0.885	1	1	0.438925	0.828057	0.752825	PVP01_0828800	1,236,390 - 1,245,587 (-)	protein kinase, putative
8	1236854	T	C	I2850V	NS	0.0625	0.976	0.968	1	0.808813	0.770338	0.886364	PVP01_0828800	1,236,390 - 1,245,587 (-)	protein kinase, putative
8	1242143	G	A	L1087	S	0.0417	0.635	0.986	1	0.214721	0.877815	0.92284	PVP01_0828800	1,236,390 - 1,245,587 (-)	protein kinase, putative
8	1242205	A	G	V1066A	NS	0.0652	0.688	0.991	1	0.240803	0.872859	0.881703	PVP01_0828800	1,236,390 - 1,245,587 (-)	protein kinase, putative
8	1271980	T	C	.	.	0.0652	0.947	1	1	0.694469	0.921784	0.881703	PVP01_0829500	1,271,539 - 1,272,122 (-)	trafficking protein particle complex subunit 4, putative
8	1274079	G	C	.	.	0	0.764	1	0.981	0.378271	1	0.960754	PVP01_0829600	1,273,915 - 1,274,816 (+)	eukaryotic translation initiation factor 3 subunit K, putative
8	1274092	G	C	.	.	0.104	0.966	1	1	0.720548	0.876101	0.817251	PVP01_0829600	1,273,915 - 1,274,816 (+)	eukaryotic translation initiation factor 3 subunit K, putative
8	1283184	G	A	A1968T	NS	0	0.505	0.991	0.731	0.160469	0.951351	0.565757	PVP01_0829700	1,277,283 - 1,283,561 (+)	ATP-dependent RNA helicase DHX57, putative
8	1289589	T	C	T1212A	NS	0	0.909	1	0.981	0.650976	1	0.960754	PVP01_0829900	1,289,044 - 1,293,222 (-)	phosphoglycerate mutase, putative
8	1297819	T	C	N3679S	NS	0.0417	1	1	1	0.949206	0.949777	0.92284	PVP01_0830000	1,296,615 - 1,308,854 (-)	phd finger protein, putative
8	1319478	G	C	G547R	NS	0.0208	0.582	0.986	0.673	0.192135	0.902094	0.460874	PVP01_0830300	1,317,536 - 1,322,057 (+)	conserved Plasmodium protein, unknown function
8	1363761	G	T	Q63K	NS	0	0.173	0.973	1	0.0377622	0.864865	1	PVP01_0831700	1,363,303 - 1,364,126 (-)	activator of Hsp90 ATPase, putative
8	1364769	A	G	.	.	0.0417	0.864	0.973	0.6	0.500306	0.814224	0.350847	NA	NA	NA
8	1364788	A	G	.	.	0.167	0.875	1	0.615	0.399468	0.804348	0.209402	NA	NA	NA
8	1377465	T	C	.	.	0.125	0.918	1	1	0.54054	0.851974	0.784483	NA	NA	NA
8	1390633	T	C	S3100	S	0.167	0.635	1	0.962	0.134622	0.804348	0.647383	PVP01_0832300	1,381,096 - 1,392,628 (+)	conserved Plasmodium protein, unknown function
8	1449562	A	C	F281V	NS	0	0.457	0.968	0.981	0.136168	0.843982	0.960754	PVP01_0834400	1,447,730 - 1,450,402 (-)	P-loop containing nucleoside triphosphate hydrolase, putative
8	1481280	T	G	.	.	0.104	0.913	1	1	0.549735	0.876101	0.817251	NA	NA	NA
8	1504842	G	A	Q208	S	0.0217	0.731	1	1	0.318541	0.973684	0.959016	PVP01_0835500	1,503,571 - 1,505,604 (+)	conserved Plasmodium protein, unknown function
8	1504843	A	T	I209F	NS	0.0217	0.731	1	1	0.318541	0.973684	0.959016	PVP01_0835500	1,503,571 - 1,505,604 (+)	conserved Plasmodium protein, unknown function
8	1509673	A	G	K320	S	0.0208	0.894	0.991	0.962	0.590252	0.92617	0.883864	PVP01_0835600	1,508,714 - 1,509,805 (+)	circumsporozoite (CS) protein
8	1509701	C	A	L330I	NS	0.0208	0.889	0.991	0.962	0.578526	0.92617	0.883864	PVP01_0835600	1,508,714 - 1,509,805 (+)	circumsporozoite (CS) protein
8	1528403	G	C	.	.	0.0625	0.639	1	1	0.20362	0.925	0.886364	NA	NA	NA
9	304571	A	G	D449	S	0	0.423	0.959	0.654	0.120879	0.807966	0.475524	PVP01_0905000	300,938 - 305,917 (-)	chromatin remodeling protein, putative
9	432892	G	T	D1036E	NS	0.104	1	1	1	0.874804	0.876101	0.817251	PVP01_0908100	424,405 - 435,999 (-)	polyadenylate-binding protein-interacting protein 1, putative
9	448601	C	G	E608Q	NS	0	0.899	0.977	0.98	0.625418	0.884319	0.959217	PVP01_0908400	447,240 - 450,422 (-)	conserved Plasmodium protein, unknown function
9	488327	C	T	Y843	S	0.152	1	1	1	0.819063	0.820819	0.743402	PVP01_0908900	485,799 - 488,777 (+)	conserved Plasmodium protein, unknown function
9	499172	G	C	Q174E	NS	0	0.399	0.973	0.154	0.110716	0.864865	0.0802676	PVP01_0909400	498,657 - 499,691 (-)	endoplasmic reticulum-resident calcium binding protein, putative
9	545041	A	G	.	.	0.167	1	1	1	0.802469	0.804348	0.722222	NA	NA	NA
9	551120	C	G	.	.	0	0.351	0.977	0.962	0.0920555	0.885263	0.923077	NA	NA	NA
9	554525	C	T	T215I	NS	0	0.793	0.968	0.96	0.418428	0.845209	0.920128	PVP01_0911300	553,772 - 557,049 (+)	vacuolar protein sorting-associated protein 35, putative
9	641369	G	C	E4137Q	NS	0	0.885	0.991	1	0.589744	0.951351	1	PVP01_0913800	627,874 - 645,745 (+)	conserved Plasmodium protein, unknown function
9	641800	T	C	I4280	S	0	0.861	0.986	1	0.536464	0.928458	1	PVP01_0913800	627,874 - 645,745 (+)	conserved Plasmodium protein, unknown function
9	641801	T	C	L4281	S	0	0.861	0.986	1	0.536464	0.928458	1	PVP01_0913800	627,874 - 645,745 (+)	conserved Plasmodium protein, unknown function
9	644970	G	A	S5337N	NS	0	0.0288	0.995	0.962	0.00553846	0.975179	0.923077	PVP01_0913800	627,874 - 645,745 (+)	conserved Plasmodium protein, unknown function
9	645682	T	C	D5574	S	0	0.154	0.995	0.94	0.032967	0.974958	0.882629	PVP01_0913800	627,874 - 645,745 (+)	conserved Plasmodium protein, unknown function
9	645683	G	A	V5575I	NS	0.0833	0.784	1	1	0.329452	0.900442	0.85119	PVP01_0913800	627,874 - 645,745 (+)	conserved Plasmodium protein, unknown function
9	645984	C	T	.	.	0.0625	0.88	1	1	0.51223	0.925	0.886364	NA	NA	NA
9	646388	C	A	V195	S	0.0652	0.841	0.995	0.981	0.433577	0.897004	0.842644	PVP01_0913900	646,235 - 646,972 (-)	protein tyrosine phosphatase, putative
9	667706	G	A	Y629	S	0	0.769	0.995	0.981	0.384615	0.974958	0.960754	PVP01_0914600	667,367 - 669,592 (-)	conserved Plasmodium protein, unknown function
9	682457	T	C	E219	S	0.159	0.986	1	1	0.739626	0.812945	0.733232	PVP01_0915000	681,318 - 684,314 (-)	GTPase-activating protein, putative
9	763637	C	A	.	.	0	0.981	1	1	0.905325	1	1	NA	NA	NA
9	776833	T	C	R467	S	0.0208	0.923	0.964	1	0.668428	0.801561	0.960692	PVP01_0917400	775,516 - 778,707 (-)	heat shock protein 101, putative
9	821669	A	G	.	.	0	0.558	1	1	0.191209	1	1	PVP01_0918500	817,752 - 822,044 (+)	conserved Plasmodium protein, unknown function
9	836829	C	G	A999	S	0.0833	0.99	1	1	0.850337	0.900442	0.85119	PVP01_0918900	833,833 - 837,780 (+)	insulinase, putative
9	842644	A	T	I249	S	0	0.856	1	1	0.526627	1	1	PVP01_0919100	841,898 - 843,631 (+)	nucleolar protein 56, putative
9	892891	C	G	S1065	S	0	0.803	1	0.98	0.433016	1	0.959217	PVP01_0920500	889,697 - 894,409 (+)	conserved Plasmodium protein, unknown function
9	928615	A	C	V1066G	NS	0	0.216	0.959	0.479	0.0492162	0.807966	0.306326	PVP01_0921300	928,209 - 931,811 (-)	conserved Plasmodium protein, unknown function
9	930365	G	C	Q483E	NS	0.125	1	1	1	0.850467	0.851974	0.784483	PVP01_0921300	928,209 - 931,811 (-)	conserved Plasmodium protein, unknown function
9	936936	C	T	N142	S	0.0833	0.861	1	0.615	0.451487	0.900442	0.306668	PVP01_0921600	936,511 - 938,168 (+)	palmitoyltransferase DHHC3, putative
9	969273	C	T	R1250K	NS	0.0625	0.856	1	1	0.462813	0.925	0.886364	PVP01_0922400	967,952 - 973,021 (-)	petidase, M16 family, putative
9	1063002	T	C	D1443	S	0.0208	0.962	1	0.981	0.799195	0.974776	0.921477	PVP01_0923700	1,058,515 - 1,064,613 (+)	calcium-dependent protein kinase 7, putative
9	1071275	C	A	Q177K	NS	0	0.543	1	0.962	0.182356	1	0.923077	PVP01_0923900	1,070,747 - 1,072,594 (+)	RING zinc finger protein, putative
9	1079180	G	T	Q829K	NS	0	0.644	1	1	0.253468	1	1	PVP01_0924100	1,078,029 - 1,081,664 (-)	conserved Plasmodium protein, unknown function
9	1090545	C	A	N611K	NS	0	0.755	1	1	0.365967	1	1	PVP01_0924400	1,088,713 - 1,092,351 (+)	structural maintenance of chromosomes protein 5, putative
9	1090548	T	C	Y612	S	0	0.74	0.973	0.981	0.348416	0.864865	0.960754	PVP01_0924400	1,088,713 - 1,092,351 (+)	structural maintenance of chromosomes protein 5, putative
9	1098363	A	G	K318E	NS	0.0909	0.957	1	1	0.699201	0.891566	0.83871	PVP01_0924600	1,097,146 - 1,099,135 (+)	endoplasmic reticulum oxidoreductin, putative
9	1104757	C	G	.	.	0	0.644	0.973	0.962	0.253468	0.863774	0.923077	NA	NA	NA
9	1104923	A	T	.	.	0.146	0.808	1	1	0.308541	0.828057	0.752825	NA	NA	NA
9	1144428	C	G	.	.	0.0208	0.952	1	1	0.763062	0.974776	0.960692	NA	NA	NA
9	1146599	C	A	.	.	0.0833	1	1	1	0.899371	0.900442	0.85119	NA	NA	NA
9	1159872	A	C	.	.	0	0.49	1	0.962	0.152847	1	0.923077	NA	NA	NA
9	1169340	G	A	D413	S	0	0.774	0.991	0.981	0.391093	0.951351	0.960754	PVP01_0926500	1,168,688 - 1,170,978 (-)	kelch domain-containing protein, putative
9	1169970	T	G	N337H	NS	0	0.957	1	1	0.805668	1	1	PVP01_0926500	1,168,688 - 1,170,978 (-)	kelch domain-containing protein, putative
9	1170496	T	C	I161M	NS	0	0.942	1	0.981	0.753846	1	0.960754	PVP01_0926500	1,168,688 - 1,170,978 (-)	kelch domain-containing protein, putative
9	1179364	C	G	P1001	S	0	0.558	0.968	0.981	0.191209	0.845209	0.960754	PVP01_0926800	1,178,557 - 1,182,366 (-)	autophagy-related protein 7, putative
9	1202587	A	G	.	.	0.0417	0.784	0.972	1	0.366077	0.813126	0.92284	NA	NA	NA
9	1219285	G	A	.	.	0	0.856	1	0.827	0.526627	1	0.696356	NA	NA	NA
9	1245258	C	G	M640I	NS	0.0417	0.639	1	1	0.218391	0.949777	0.92284	PVP01_0928500	1,242,681 - 1,247,177 (-)	conserved Plasmodium protein, unknown function
9	1269308	T	C	N123	S	0	0.514	0.986	0.135	0.16572	0.928458	0.0694789	PVP01_0929000	1,268,940 - 1,269,350 (+)	multiprotein-bridging factor 1, putative
9	1289919	T	C	I200	S	0	0.668	0.964	0.731	0.274162	0.824903	0.565757	PVP01_0929600	1,289,320 - 1,291,736 (+)	conserved Plasmodium protein, unknown function
9	1292456	A	C	.	.	0	0.505	0.982	1	0.160469	0.90566	1	NA	NA	NA
9	1297990	T	G	N128K	NS	0.0208	0.25	0.991	1	0.0487344	0.925746	0.960692	PVP01_0929800	1,297,607 - 1,298,896 (+)	parasitophorous vacuolar protein 1, putative
9	1307598	T	A	L498F	NS	0.0625	0.798	1	0.808	0.367413	0.925	0.560023	PVP01_0930000	1,303,917 - 1,309,091 (-)	conserved Plasmodium protein, unknown function
9	1326261	G	A	A123T	NS	0.0652	0.639	0.995	0.673	0.201732	0.897004	0.390933	PVP01_0930500	1,325,895 - 1,327,610 (+)	major facilitator superfamily-related transporter, putative
9	1349394	G	A	.	.	0.0625	0.832	1	1	0.41958	0.925	0.886364	PVP01_0931400	1,346,433 - 1,349,621 (+)	methyltransferase, putative
9	1349395	C	A	.	.	0.0625	0.832	1	1	0.41958	0.925	0.886364	PVP01_0931400	1,346,433 - 1,349,621 (+)	methyltransferase, putative
9	1356934	A	G	I131V	NS	0	0.923	0.982	0.788	0.692308	0.90566	0.64146	PVP01_0931600	1,356,544 - 1,358,185 (+)	PF16 protein, putative
9	1378110	G	T	.	.	0.167	0.899	1	1	0.450198	0.804348	0.722222	NA	NA	NA
9	1392808	G	A	.	.	0.0435	0.99	0.968	0.981	0.897884	0.791285	0.880465	PVP01_0932500	1,392,202 - 1,393,158 (-)	conserved Plasmodium protein, unknown function
9	1397449	T	G	.	.	0.146	1	1	1	0.826357	0.828057	0.752825	NA	NA	NA
9	1398564	G	C	.	.	0	0.394	1	1	0.108753	1	1	NA	NA	NA
9	1413663	T	C	R466	S	0	0.663	0.977	0.942	0.269883	0.885263	0.886878	PVP01_0933000	1,413,429 - 1,415,302 (-)	T-complex protein 1 subunit alpha, putative
9	1476981	A	C	N322H	NS	0	0.317	0.991	1	0.0801619	0.951351	1	PVP01_0934700	1,475,855 - 1,480,493 (+)	conserved Plasmodium protein, unknown function
9	1508815	T	G	Y183D	NS	0	0.534	0.963	0.865	0.176658	0.823529	0.755245	PVP01_0935300	1,508,269 - 1,513,101 (+)	alpha/beta hydrolase, putative
9	1517009	G	C	P1481A	NS	0.0417	0.99	0.95	1	0.900066	0.724871	0.92284	PVP01_0935400	1,514,805 - 1,521,449 (-)	zinc finger protein, putative
9	1540629	C	T	.	.	0.167	1	1	1	0.802469	0.804348	0.722222	PVP01_0935800	1,539,032 - 1,540,710 (+)	PQ-loop repeat-containing protein
9	1543136	A	G	M321T	NS	0.125	1	1	1	0.850467	0.851974	0.784483	PVP01_0935900	1,541,539 - 1,544,097 (-)	protein phosphatase PPM8, putative
9	1556370	T	G	N231H	NS	0.0625	0.99	1	1	0.875081	0.925	0.886364	PVP01_0936300	1,556,224 - 1,557,060 (-)	conserved Plasmodium protein, unknown function
9	1575197	T	C	.	.	0	0.567	0.973	1	0.197324	0.863774	1	NA	NA	NA
9	1582885	A	G	T1683A	NS	0.0625	0.62	1	1	0.189714	0.925	0.886364	PVP01_0936900	1,577,493 - 1,587,318 (+)	conserved Plasmodium protein, unknown function
9	1584630	A	G	G2264	S	0.0833	0.774	0.982	0.942	0.317223	0.807569	0.739318	PVP01_0936900	1,577,493 - 1,587,318 (+)	conserved Plasmodium protein, unknown function
9	1633850	G	A	G945D	NS	0.0208	0.332	1	0.962	0.0741187	0.974776	0.883864	PVP01_0937800	1,631,017 - 1,635,390 (+)	subtilisin-like protease 2, putative
9	1733286	G	A	.	.	0.174	1	1	1	0.794212	0.796149	0.711816	NA	NA	NA
9	1801012	A	C	K154T	NS	0.0217	0.812	1	0.962	0.427126	0.973684	0.882194	PVP01_0941100	1,800,400 - 1,801,049 (+)	conserved Plasmodium protein, unknown function
9	1802112	C	T	.	.	0.0625	0.88	1	1	0.51223	0.925	0.886364	NA	NA	NA
9	1813680	C	T	E532K	NS	0.0417	1	1	1	0.949206	0.949777	0.92284	PVP01_0941300	1,808,410 - 1,815,273 (-)	conserved Plasmodium protein, unknown function
9	1815421	G	T	.	.	0.0833	1	1	1	0.899371	0.900442	0.85119	NA	NA	NA
9	1842606	T	C	.	.	0	0.649	0.968	0.885	0.25747	0.84147	0.786325	NA	NA	NA
9	1849667	C	G	Q2294E	NS	0	0.0817	0.959	0.981	0.0164145	0.806498	0.960754	PVP01_0941700	1,842,788 - 1,851,925 (+)	conserved Plasmodium protein, unknown function
9	1891645	A	G	A1664	S	0.0652	0.587	0.982	0.808	0.165697	0.828749	0.555657	PVP01_0942800	1,888,303 - 1,896,636 (-)	conserved Plasmodium protein, unknown function
9	1995032	C	A	.	.	0.104	1	1	0.981	0.874804	0.876101	0.778412	NA	NA	NA
9	2044804	C	G	.	.	0	0.538	0.995	0.981	0.179487	0.975179	0.960754	NA	NA	NA
9	2058120	A	G	N277	S	0	0.389	0.982	0.962	0.106813	0.906445	0.923077	PVP01_0947300	2,056,410 - 2,059,954 (-)	kinesin-like protein, putative
9	2074659	T	G	.	.	0.104	0.923	1	0.981	0.576048	0.876101	0.778412	NA	NA	NA
9	2086226	G	A	.	.	0.0217	0.803	0.986	0.854	0.412172	0.902237	0.697578	NA	NA	NA
9	2122993	A	G	K406E	NS	0.0417	0.865	0.995	0.923	0.502989	0.924759	0.775641	PVP01_0948400	2,121,547 - 2,127,507 (+)	membrane associated erythrocyte binding-like protein, putative
10	276641	A	C	.	.	0.0208	0.514	0.982	0.808	0.152178	0.880594	0.630514	PVP01_1006200	275,094 - 278,816 (+)	conserved Plasmodium protein, unknown function
10	276731	A	G	N150D	NS	0.0208	0.462	0.964	0.788	0.125728	0.801561	0.603767	PVP01_1006200	275,094 - 278,816 (+)	conserved Plasmodium protein, unknown function
10	278337	C	G	.	.	0.13	0.351	1	0.904	0.0346606	0.845714	0.599759	PVP01_1006200	275,094 - 278,816 (+)	conserved Plasmodium protein, unknown function
10	281436	T	A	.	.	0	0.163	0.973	0.923	0.035343	0.864865	0.852071	PVP01_1006300	279,693 - 281,543 (-)	Hsc70-interacting protein, putative
10	284186	T	C	N117D	NS	0	0.12	0.959	0.923	0.024975	0.807966	0.852071	PVP01_1006400	284,022 - 284,534 (-)	conserved Plasmodium protein, unknown function
10	284213	T	C	T108A	NS	0	0.111	0.986	0.923	0.0227798	0.928458	0.852071	PVP01_1006400	284,022 - 284,534 (-)	conserved Plasmodium protein, unknown function
10	285349	T	C	.	.	0	0.168	0.986	0.962	0.0365472	0.928458	0.923077	NA	NA	NA
10	285779	G	C	.	.	0	0.144	0.986	0.923	0.0306331	0.928458	0.852071	NA	NA	NA
10	291703	T	C	.	.	0	0.144	0.986	0.904	0.0306331	0.928458	0.818578	PVP01_1006600	291,412 - 293,684 (+)	ubiquitin carboxyl-terminal hydrolase 14, putative
10	314744	C	G	K2172N	NS	0.114	0.906	1	1	0.520442	0.865108	0.802215	PVP01_1007200	310,962 - 321,259 (-)	conserved Plasmodium protein, unknown function
10	315430	A	G	Y1944H	NS	0.146	1	1	1	0.826357	0.828057	0.752825	PVP01_1007200	310,962 - 321,259 (-)	conserved Plasmodium protein, unknown function
10	332749	G	A	.	.	0	0.596	0.968	0.558	0.216783	0.845209	0.377031	NA	NA	NA
10	360354	G	T	.	.	0	0.471	1	0.942	0.143135	1	0.886878	NA	NA	NA
10	360355	T	G	.	.	0	0.471	1	0.942	0.143135	1	0.886878	NA	NA	NA
10	360536	T	G	.	.	0.0417	0.514	1	0.577	0.139263	0.949777	0.328632	NA	NA	NA
10	361889	A	G	.	.	0.125	0.899	1	1	0.491962	0.851974	0.784483	NA	NA	NA
10	380449	T	C	I1006M	NS	0.0625	0.712	0.995	1	0.265265	0.900218	0.886364	PVP01_1008600	377,893 - 383,466 (-)	structural maintenance of chromosomes protein 6, putative
10	384200	A	C	.	.	0	0.481	0.991	0.68	0.147929	0.950927	0.50495	NA	NA	NA
10	386248	A	G	V459	S	0.0435	0.875	0.995	1	0.52146	0.922597	0.919614	PVP01_1008700	385,600 - 387,624 (-)	acyl-CoA synthetase, putative
10	386420	C	A	G402V	NS	0	1	0.995	1	1	0.974733	1	PVP01_1008700	385,600 - 387,624 (-)	acyl-CoA synthetase, putative
10	386790	C	T	D279N	NS	0	1	0.995	1	1	0.974733	1	PVP01_1008700	385,600 - 387,624 (-)	acyl-CoA synthetase, putative
10	431399	G	A	H679Y	NS	0.125	0.803	1	1	0.319516	0.851974	0.784483	PVP01_1009800	429,772 - 433,433 (-)	conserved Plasmodium protein, unknown function
10	469327	C	T	.	.	0.146	0.885	1	1	0.438925	0.828057	0.752825	NA	NA	NA
10	472333	T	C	N594S	NS	0.167	1	1	1	0.802469	0.804348	0.722222	PVP01_1010700	470,947 - 474,113 (-)	conserved Plasmodium protein, unknown function
10	486482	G	A	.	.	0.087	0.938	1	0.981	0.638142	0.896194	0.806256	NA	NA	NA
10	487630	C	A	R1837I	NS	0.104	0.793	1	0.981	0.324284	0.876101	0.778412	PVP01_1011000	487,317 - 493,139 (-)	zinc finger protein, putative
10	487634	G	C	H1836D	NS	0.104	0.764	1	0.942	0.288468	0.876101	0.705874	PVP01_1011000	487,317 - 493,139 (-)	zinc finger protein, putative
10	498057	G	C	.	.	0.0833	0.99	1	1	0.850337	0.900442	0.85119	PVP01_1011100	497,757 - 498,607 (+)	pre-mRNA-splicing factor BUD31, putative
10	512406	G	A	H7120Y	NS	0.167	1	0.919	1	0.802469	0.490408	0.722222	PVP01_1011500	506,935 - 534,326 (-)	conserved Plasmodium protein, unknown function
10	519974	G	A	H4673Y	NS	0.0625	0.99	0.91	0.26	0.875081	0.574267	0.070597	PVP01_1011500	506,935 - 534,326 (-)	conserved Plasmodium protein, unknown function
10	605714	A	G	.	.	0.125	0.928	1	1	0.567392	0.851974	0.784483	NA	NA	NA
10	612858	A	T	.	.	0.104	0.784	1	0.808	0.311799	0.876101	0.495942	NA	NA	NA
10	618135	T	G	.	.	0.0625	0.75	0.995	0.6	0.305972	0.900218	0.320442	NA	NA	NA
10	654836	A	G	E1938	S	0	0.798	0.959	1	0.425641	0.807966	1	PVP01_1014400	649,023 - 657,460 (+)	carbon catabolite repressor protein 4, putative
10	683959	C	A	A493E	NS	0.146	0.832	1	0.981	0.34335	0.828057	0.714288	PVP01_1015200	682,482 - 687,693 (+)	mRNA-binding protein PUF1, putative
10	685899	T	C	G959	S	0.0208	0.808	1	1	0.420429	0.974776	0.960692	PVP01_1015200	682,482 - 687,693 (+)	mRNA-binding protein PUF1, putative
10	706911	G	T	I1043	S	0.0625	0.663	0.995	0.827	0.222372	0.900218	0.587166	PVP01_1015800	706,249 - 710,039 (-)	RAP protein, putative
10	773035	G	A	D748	S	0.0625	0.928	1	1	0.635793	0.925	0.886364	PVP01_1017300	771,250 - 776,009 (-)	ubiquitin carboxyl-terminal hydrolase 2, putative
10	803817	C	T	.	.	0	0.726	0.972	1	0.331868	0.861538	1	NA	NA	NA
10	804622	G	A	.	.	0.167	0.51	1	0.865	0.0725387	0.804348	0.489187	NA	NA	NA
10	837925	G	C	K488N	NS	0	0.245	0.982	0.962	0.0574109	0.90566	0.923077	PVP01_1018900	836,462 - 838,777 (+)	pre-mRNA-splicing factor CWC2, putative
10	873135	G	A	.	.	0	0.774	1	0.962	0.391093	1	0.923077	NA	NA	NA
10	873161	C	G	.	.	0.0417	0.702	1	0.942	0.272298	0.949777	0.81018	NA	NA	NA
10	876152	G	A	N703	S	0.125	0.99	1	1	0.801557	0.851974	0.784483	PVP01_1020200	876,065 - 878,529 (-)	secreted ookinete protein, putative
10	878246	A	G	M95T	NS	0.0208	0.562	1	0.596	0.17989	0.974776	0.379669	PVP01_1020200	876,065 - 878,529 (-)	secreted ookinete protein, putative
10	878255	G	C	A92G	NS	0.0208	0.798	1	0.596	0.4058	0.974776	0.379669	PVP01_1020200	876,065 - 878,529 (-)	secreted ookinete protein, putative
10	890721	T	C	D217	S	0	0.803	0.995	0.981	0.433016	0.975179	0.960754	PVP01_1020600	890,071 - 890,808 (+)	purine nucleoside phosphorylase, putative
10	928681	G	A	E104	S	0.0833	0.731	1	1	0.268271	0.900442	0.85119	PVP01_1021800	928,370 - 930,625 (+)	glutathione synthetase, putative
10	962170	C	G	L5806	S	0	0.548	0.991	0.981	0.185265	0.950927	0.960754	PVP01_1022500	945,202 - 979,587 (-)	RNA pseudouridylate synthase, putative
10	983777	G	A	.	.	0.146	0.952	1	1	0.620508	0.828057	0.752825	NA	NA	NA
10	984180	G	A	.	.	0.174	0.947	1	1	0.573856	0.796149	0.711816	NA	NA	NA
10	984683	A	C	Y473D	NS	0.0833	0.832	1	1	0.399916	0.900442	0.85119	PVP01_1022600	984,438 - 986,099 (-)	conserved Plasmodium protein, unknown function
10	987860	C	G	.	.	0	0.812	1	1	0.448276	1	1	NA	NA	NA
10	1032972	A	G	.	.	0	0.788	1	1	0.411371	1	1	NA	NA	NA
10	1036673	T	C	.	.	0.0417	0.726	0.981	1	0.296662	0.854164	0.92284	NA	NA	NA
10	1038160	C	A	.	.	0.125	0.495	1	1	0.0853917	0.851974	0.784483	NA	NA	NA
10	1043097	C	G	A1253G	NS	0	0.938	1	1	0.737705	1	1	PVP01_1023900	1,039,340 - 1,046,800 (+)	conserved Plasmodium protein, unknown function
10	1055224	C	T	G1082R	NS	0.104	0.697	0.991	1	0.220771	0.827282	0.817251	PVP01_1024200	1,053,244 - 1,058,467 (-)	phosphatidylinositol 4-kinase, putative
10	1062228	T	C	.	.	0.104	1	1	1	0.874804	0.876101	0.817251	PVP01_1024300	1,060,559 - 1,062,801 (+)	conserved Plasmodium protein, unknown function
10	1065407	A	G	.	.	0.0208	0.856	1	1	0.504972	0.974776	0.960692	NA	NA	NA
10	1066559	T	G	D165A	NS	0.0208	0.76	1	1	0.35332	0.974776	0.960692	PVP01_1024500	1,065,739 - 1,067,052 (-)	ERCC4 domain-containing protein, putative
10	1068892	C	G	L25	S	0	0.827	0.995	0.981	0.472527	0.975179	0.960754	PVP01_1024600	1,068,818 - 1,077,339 (+)	RNA polymerase I, putative
10	1072103	T	C	L1096	S	0.0417	1	1	1	0.949206	0.949777	0.92284	PVP01_1024600	1,068,818 - 1,077,339 (+)	RNA polymerase I, putative
10	1073764	A	C	I1649	S	0.0217	0.625	0.982	0.981	0.221891	0.880291	0.919804	PVP01_1024600	1,068,818 - 1,077,339 (+)	RNA polymerase I, putative
10	1073961	A	C	E1715A	NS	0	0.755	1	1	0.365967	1	1	PVP01_1024600	1,068,818 - 1,077,339 (+)	RNA polymerase I, putative
10	1087936	G	C	.	.	0.0417	0.918	1	1	0.630975	0.949777	0.92284	NA	NA	NA
10	1097744	C	T	V649I	NS	0	0.63	0.991	1	0.241846	0.950055	1	PVP01_1025100	1,091,424 - 1,099,688 (-)	conserved Plasmodium protein, unknown function
10	1110633	G	C	.	.	0.0208	0.99	0.991	1	0.925294	0.925315	0.960692	NA	NA	NA
10	1114342	T	G	L683V	NS	0.0417	0.938	0.995	1	0.689352	0.924306	0.92284	PVP01_1025500	1,112,296 - 1,118,994 (+)	guanidine nucleotide exchange factor, putative
10	1117020	A	T	E1575D	NS	0.167	1	1	1	0.802469	0.804348	0.722222	PVP01_1025500	1,112,296 - 1,118,994 (+)	guanidine nucleotide exchange factor, putative
10	1135418	G	A	.	.	0.167	0.952	1	1	0.59771	0.804348	0.722222	NA	NA	NA
10	1159484	G	T	V178L	NS	0	0.971	0.986	1	0.863248	0.927224	1	PVP01_1026700	1,158,953 - 1,161,799 (+)	conserved Plasmodium protein, unknown function
10	1222882	G	C	V398L	NS	0	0.702	0.991	0.942	0.306294	0.951351	0.886878	PVP01_1028600	1,221,691 - 1,223,937 (+)	conserved Plasmodium protein, unknown function
10	1388979	T	C	.	.	0.0417	0.764	0.982	0.94	0.340988	0.856542	0.805961	NA	NA	NA
10	1388992	A	G	.	.	0.0417	0.755	0.982	0.942	0.32922	0.856542	0.81018	NA	NA	NA
10	1412463	A	T	.	.	0.146	0.904	0.995	0.365	0.482273	0.803127	0.0625333	NA	NA	NA
10	1424199	T	C	.	.	0.0625	0.62	0.982	0.923	0.189714	0.831941	0.739704	NA	NA	NA
11	153464	T	C	.	.	0.125	0.957	1	1	0.660611	0.851974	0.784483	NA	NA	NA
11	180943	C	T	.	.	0.152	0.923	1	1	0.525095	0.820819	0.743402	NA	NA	NA
11	181081	A	G	.	.	0.13	0.707	0.991	0.958	0.210586	0.796549	0.694639	NA	NA	NA
11	182354	A	C	S70A	NS	0.0417	0.562	0.982	0.865	0.166125	0.856542	0.679873	PVP01_1104500	181,312 - 182,561 (-)	NADH-cytochrome b5 reductase, putative
11	198369	G	T	.	.	0.146	0.981	1	1	0.73302	0.828057	0.752825	NA	NA	NA
11	218072	C	G	.	.	0.167	0.851	1	0.962	0.355927	0.804348	0.647383	NA	NA	NA
11	336224	A	G	I281T	NS	0.125	0.933	1	0.981	0.581538	0.851974	0.745787	PVP01_1108500	334,461 - 337,065 (-)	DNase I-like protein, putative
11	349812	G	A	A858V	NS	0	0.894	1	0.981	0.613187	1	0.960754	PVP01_1109000	349,163 - 352,384 (-)	conserved Plasmodium protein, unknown function
11	438031	G	T	R100S	NS	0.0625	0.678	1	0.981	0.234432	0.925	0.847292	PVP01_1110900	434,668 - 438,328 (-)	protein transport protein Sec24A, putative
11	438777	C	T	.	.	0.0435	1	1	1	0.94702	0.947614	0.919614	NA	NA	NA
11	448596	A	G	N54S	NS	0.104	1	1	1	0.874804	0.876101	0.817251	PVP01_1111100	447,981 - 450,642 (+)	poly(A)-binding protein, putative
11	499040	C	A	S232I	NS	0.174	1	1	1	0.794212	0.796149	0.711816	PVP01_1112000	493,861 - 499,734 (-)	conserved Plasmodium protein, unknown function
11	514735	A	C	.	.	0.0833	1	1	1	0.899371	0.900442	0.85119	NA	NA	NA
11	527713	A	C	.	.	0	0.808	1	0.981	0.440559	1	0.960754	NA	NA	NA
11	568085	C	T	.	.	0.0417	0.769	1	1	0.34706	0.949777	0.92284	NA	NA	NA
11	611179	G	A	E224	S	0.0208	0.957	1	1	0.780806	0.974776	0.960692	PVP01_1114200	610,508 - 614,914 (+)	U3 small nucleolar RNA-associated protein 21, putative
11	706315	T	C	.	.	0.0833	0.952	1	0.981	0.69054	0.900442	0.812225	NA	NA	NA
11	874552	T	A	T453S	NS	0.104	0.87	1	0.981	0.449967	0.876101	0.778412	PVP01_1120200	873,572 - 875,908 (-)	phosphatidylcholine-sterol acyltransferase, putative
11	878649	G	A	.	.	0.0625	0.87	1	0.981	0.491639	0.925	0.847292	NA	NA	NA
11	878906	G	A	.	.	0.0625	0.827	1	1	0.411575	0.925	0.886364	NA	NA	NA
11	879925	T	C	.	.	0.0208	0.957	1	1	0.780806	0.974776	0.960692	NA	NA	NA
11	883393	A	G	.	.	0	0.909	1	1	0.650976	1	1	NA	NA	NA
11	916632	C	A	K1336N	NS	0	0.865	0.986	1	0.546559	0.928458	1	PVP01_1121300	912,876 - 920,639 (-)	eukaryotic translation initiation factor 2-alpha kinase, putative
11	916676	C	G	E1322Q	NS	0	0.865	0.986	1	0.546559	0.928458	1	PVP01_1121300	912,876 - 920,639 (-)	eukaryotic translation initiation factor 2-alpha kinase, putative
11	917226	A	T	F1138L	NS	0	1	1	1	1	1	1	PVP01_1121300	912,876 - 920,639 (-)	eukaryotic translation initiation factor 2-alpha kinase, putative
11	920317	A	T	I108K	NS	0	0.962	0.868	0.788	0.824176	0.539358	0.64146	PVP01_1121300	912,876 - 920,639 (-)	eukaryotic translation initiation factor 2-alpha kinase, putative
11	920323	T	G	N106T	NS	0.0208	1	1	1	0.974482	0.974776	0.960692	PVP01_1121300	912,876 - 920,639 (-)	eukaryotic translation initiation factor 2-alpha kinase, putative
11	920933	T	A	.	.	0.0417	1	1	1	0.949206	0.949777	0.92284	NA	NA	NA
11	921075	T	C	.	.	0	1	1	1	1	1	1	NA	NA	NA
11	921227	A	G	.	.	0.0625	1	1	1	0.924171	0.925	0.886364	NA	NA	NA
11	935751	G	T	S2703I	NS	0.125	1	1	1	0.850467	0.851974	0.784483	PVP01_1121400	927,644 - 955,792 (+)	HECT-domain (ubiquitin-transferase), putative
11	936158	A	G	S2839G	NS	0.125	1	1	1	0.850467	0.851974	0.784483	PVP01_1121400	927,644 - 955,792 (+)	HECT-domain (ubiquitin-transferase), putative
11	937942	C	T	N3433	S	0.167	1	1	1	0.802469	0.804348	0.722222	PVP01_1121400	927,644 - 955,792 (+)	HECT-domain (ubiquitin-transferase), putative
11	954080	C	T	H8813Y	NS	0.0208	0.995	1	1	0.949375	0.974776	0.960692	PVP01_1121400	927,644 - 955,792 (+)	HECT-domain (ubiquitin-transferase), putative
11	954374	A	G	N8911D	NS	0.167	1	1	1	0.802469	0.804348	0.722222	PVP01_1121400	927,644 - 955,792 (+)	HECT-domain (ubiquitin-transferase), putative
11	960704	T	C	.	.	0.0417	0.981	0.805	0.981	0.854857	0.384125	0.883684	NA	NA	NA
11	963391	G	A	C524Y	NS	1	0.0337	0.396	0.0192	0.843357	0.213037	0.960754	PVP01_1121700	961,821 - 964,757 (+)	acetyl-CoA synthetase, putative
11	963471	G	A	A551T	NS	0.0435	1	1	1	0.94702	0.947614	0.919614	PVP01_1121700	961,821 - 964,757 (+)	acetyl-CoA synthetase, putative
11	963561	G	T	V581L	NS	0.152	1	0.991	1	0.819063	0.772569	0.743402	PVP01_1121700	961,821 - 964,757 (+)	acetyl-CoA synthetase, putative
11	964689	T	C	Y957H	NS	0.0208	0.986	1	0.981	0.902176	0.974776	0.921477	PVP01_1121700	961,821 - 964,757 (+)	acetyl-CoA synthetase, putative
11	1036436	G	T	Q208K	NS	0.0208	0.726	0.968	0.615	0.314025	0.819186	0.399057	PVP01_1123600	1,035,995 - 1,037,057 (-)	conserved Plasmodium protein, unknown function
11	1068502	T	G	.	.	0.0208	0.716	0.991	0.827	0.303751	0.92617	0.658219	PVP01_1124600	1,066,407 - 1,069,382 (-)	GAS8-like protein, putative
11	1087253	T	G	M1024L	NS	0.0208	0.173	1	0.615	0.0285586	0.974776	0.399057	PVP01_1124900	1,081,518 - 1,090,322 (-)	SNF2 helicase, putative
11	1087670	T	G	N885H	NS	0.125	0.668	0.995	1	0.183081	0.827023	0.784483	PVP01_1124900	1,081,518 - 1,090,322 (-)	SNF2 helicase, putative
11	1091237	G	A	.	.	0	0.591	0.977	0.442	0.213418	0.881392	0.275724	NA	NA	NA
11	1097071	G	A	.	.	0.125	1	1	1	0.850467	0.851974	0.784483	NA	NA	NA
11	1147718	T	C	.	.	0.125	0.976	1	1	0.736004	0.851974	0.784483	NA	NA	NA
11	1162582	A	G	.	.	0.0208	0.822	0.995	1	0.443678	0.949966	0.960692	NA	NA	NA
11	1168995	G	T	.	.	0.146	1	1	1	0.826357	0.828057	0.752825	NA	NA	NA
11	1169601	G	C	.	.	0.104	1	1	1	0.874804	0.876101	0.817251	NA	NA	NA
11	1174639	G	C	R1485S	NS	0	0.49	0.973	0.962	0.152847	0.864865	0.923077	PVP01_1126600	1,170,185 - 1,179,676 (+)	AP2 domain transcription factor AP2-SP3, putative
11	1190845	G	C	.	.	0.125	1	1	0.769	0.850467	0.851974	0.417038	PVP01_1126900	1,190,729 - 1,191,465 (-)	cytochrome b-c1 complex subunit 9, putative
11	1196095	C	G	V452	S	0.0208	0.673	0.964	1	0.261943	0.801561	0.960692	PVP01_1127200	1,194,867 - 1,197,763 (-)	vacuolar transporter chaperone, putative
11	1244159	T	C	K271	S	0.146	0.788	0.995	1	0.283667	0.803346	0.752825	PVP01_1128500	1,242,668 - 1,244,971 (-)	conserved Plasmodium protein, unknown function
11	1246790	C	A	.	.	0.167	1	1	1	0.802469	0.804348	0.722222	NA	NA	NA
11	1303020	A	G	Q2925	S	0	0.933	0.968	0.98	0.722084	0.843982	0.959217	PVP01_1130200	1,294,246 - 1,304,119 (+)	conserved Plasmodium protein, unknown function
11	1308111	G	A	.	.	0.0652	0.875	1	0.981	0.499004	0.921784	0.842644	NA	NA	NA
11	1354428	G	C	.	.	0	0.404	0.991	0.712	0.112701	0.950927	0.542125	NA	NA	NA
11	1359214	G	T	.	.	0.0208	0.784	0.991	1	0.38505	0.925315	0.960692	NA	NA	NA
11	1365337	C	T	G22D	NS	0.0208	0.587	1	0.712	0.195312	0.974776	0.505423	PVP01_1131900	1,363,723 - 1,365,401 (-)	conserved Plasmodium protein, unknown function
11	1365868	A	T	.	.	0.109	1	1	1	0.869494	0.870838	0.81003	NA	NA	NA
11	1370027	C	G	C1114S	NS	0.0417	0.825	0.991	0.962	0.428677	0.901217	0.846164	PVP01_1132000	1,368,961 - 1,373,738 (-)	AP-2 complex subunit alpha, putative
11	1372611	G	T	V376	S	0.0833	1	1	1	0.899371	0.900442	0.85119	PVP01_1132000	1,368,961 - 1,373,738 (-)	AP-2 complex subunit alpha, putative
11	1378363	C	T	Y369	S	0.125	1	1	1	0.850467	0.851974	0.784483	PVP01_1132100	1,377,257 - 1,378,450 (+)	mitochondrial import receptor subunit TOM40, putative
11	1423370	A	G	Y525C	NS	0	0.361	0.995	0.981	0.0956226	0.974958	0.960754	PVP01_1133300	1,421,797 - 1,425,380 (+)	conserved Plasmodium protein, unknown function
11	1423416	A	C	T540	S	0	0.37	0.995	1	0.0992694	0.975179	1	PVP01_1133300	1,421,797 - 1,425,380 (+)	conserved Plasmodium protein, unknown function
11	1423431	C	G	N545K	NS	0	0.909	1	1	0.650976	1	1	PVP01_1133300	1,421,797 - 1,425,380 (+)	conserved Plasmodium protein, unknown function
11	1423478	A	G	K561R	NS	0	0.779	0.986	1	0.397709	0.928458	1	PVP01_1133300	1,421,797 - 1,425,380 (+)	conserved Plasmodium protein, unknown function
11	1448769	A	G	L1638	S	0.146	0.865	0.995	0.981	0.400624	0.803346	0.714288	PVP01_1133700	1,443,472 - 1,452,948 (+)	ribonuclease, putative
11	1457881	C	T	G76E	NS	0.0417	0.909	1	1	0.604482	0.949777	0.92284	PVP01_1133900	1,456,103 - 1,458,269 (-)	conserved Plasmodium protein, unknown function
11	1466116	C	A	.	.	0.125	1	1	1	0.850467	0.851974	0.784483	NA	NA	NA
11	1470087	G	A	L198	S	0	0.942	0.986	1	0.753846	0.927846	1	PVP01_1134400	1,468,937 - 1,470,678 (-)	conserved Plasmodium protein, unknown function
11	1470109	A	G	N190	S	0	0.74	0.991	1	0.348416	0.951351	1	PVP01_1134400	1,468,937 - 1,470,678 (-)	conserved Plasmodium protein, unknown function
11	1482552	C	T	T153I	NS	0	0.567	1	1	0.197324	1	1	PVP01_1134800	1,482,095 - 1,485,326 (+)	major facilitator superfamily-related transporter, putative
11	1483822	G	A	G576	S	0	0.697	0.959	1	0.301455	0.806498	1	PVP01_1134800	1,482,095 - 1,485,326 (+)	major facilitator superfamily-related transporter, putative
11	1508240	C	A	Q2272H	NS	0.146	0.889	1	1	0.449252	0.828057	0.752825	PVP01_1135300	1,503,110 - 1,515,055 (-)	AP2 domain transcription factor, putative
11	1508333	C	T	K2241	S	0.0208	0.928	0.964	1	0.682928	0.801561	0.960692	PVP01_1135300	1,503,110 - 1,515,055 (-)	AP2 domain transcription factor, putative
11	1533042	C	T	H809	S	0	0.736	0.977	0.904	0.342793	0.884319	0.818578	PVP01_1135600	1,530,616 - 1,533,630 (+)	AP-3 complex subunit beta, putative
11	1643278	G	C	.	.	0.0833	0.894	1	1	0.523527	0.900442	0.85119	NA	NA	NA
11	1650421	T	G	D1092A	NS	0.0208	0.798	0.986	0.827	0.4058	0.903325	0.658219	PVP01_1139100	1,648,146 - 1,653,695 (-)	conserved Plasmodium protein, unknown function
11	1654482	T	G	.	.	0.0217	0.644	1	0.923	0.236847	0.973684	0.811407	NA	NA	NA
11	1695828	C	T	L3192	S	0	0.375	0.986	0.981	0.101124	0.928458	0.960754	PVP01_1139900	1,688,046 - 1,705,403 (-)	conserved Plasmodium protein, unknown function
11	1742025	C	G	L448F	NS	0.0417	0.938	1	0.981	0.689352	0.949777	0.883684	PVP01_1141100	1,740,753 - 1,743,368 (-)	conserved Plasmodium protein, unknown function
11	1742207	G	C	Q388E	NS	0	0.913	1	1	0.664336	1	1	PVP01_1141100	1,740,753 - 1,743,368 (-)	conserved Plasmodium protein, unknown function
11	1754124	T	G	R306	S	0.0625	0.298	0.982	0.885	0.0446296	0.830375	0.675062	PVP01_1141300	1,746,790 - 1,755,039 (-)	conserved Plasmodium protein, unknown function
11	1771697	G	A	.	.	0.0417	0.731	0.986	1	0.301822	0.877815	0.92284	NA	NA	NA
11	1789884	G	A	N684	S	0.0217	0.947	0.986	1	0.744866	0.901006	0.959016	PVP01_1142200	1,787,120 - 1,791,935 (-)	coatomer alpha subunit, putative
11	1803763	A	G	.	.	0.0625	0.971	1	1	0.788456	0.925	0.886364	NA	NA	NA
11	1834002	A	G	N262D	NS	0.152	0.942	1	1	0.581814	0.820819	0.743402	PVP01_1143100	1,833,219 - 1,838,576 (+)	DNA repair protein RAD50, putative
11	1835333	G	A	G705	S	0.104	0.769	1	0.981	0.294108	0.876101	0.778412	PVP01_1143100	1,833,219 - 1,838,576 (+)	DNA repair protein RAD50, putative
11	1860682	T	C	.	.	0	0.188	0.959	0.327	0.0414747	0.807966	0.189064	NA	NA	NA
11	1921701	A	T	Y605F	NS	0.125	1	1	1	0.850467	0.851974	0.784483	PVP01_1145100	1,918,338 - 1,927,075 (+)	centrosomal protein CEP76, putative
11	1931292	A	C	.	.	0.146	0.885	1	1	0.438925	0.828057	0.752825	NA	NA	NA
11	1931488	T	C	.	.	0.146	0.976	1	1	0.712226	0.828057	0.752825	NA	NA	NA
11	1935730	A	G	N1212S	NS	0.152	0.827	1	1	0.330543	0.820819	0.743402	PVP01_1145300	1,932,096 - 1,939,284 (+)	conserved Plasmodium protein, unknown function
11	1954450	A	G	.	.	0.0833	0.995	1	1	0.874309	0.900442	0.85119	NA	NA	NA
11	2011410	C	G	K19N	NS	0	0.909	1	1	0.650976	1	1	PVP01_1147100	2,011,013 - 2,011,466 (-)	conserved Plasmodium protein, unknown function
12	72817	A	G	K539E	NS	0.13	0.779	1	0.962	0.284334	0.845714	0.700613	PVP01_1201800	71,044 - 73,041 (+)	tryptophan-rich protein
12	165419	T	C	Y374H	NS	0.146	0.962	1	1	0.654945	0.828057	0.752825	PVP01_1203900	164,300 - 166,663 (+)	AP2 domain transcription factor AP2-O4, putative
12	167480	C	T	.	.	0.125	0.88	1	1	0.449201	0.851974	0.784483	NA	NA	NA
12	168852	C	A	A221D	NS	0.0625	0.889	1	1	0.534033	0.925	0.886364	PVP01_1204000	168,191 - 169,036 (+)	conserved Plasmodium protein, unknown function
12	208754	A	T	.	.	0.0833	0.986	1	1	0.827386	0.900442	0.85119	NA	NA	NA
12	210350	G	A	.	.	0.146	0.981	1	1	0.73302	0.828057	0.752825	NA	NA	NA
12	211829	C	G	A1530P	NS	0.104	0.928	1	1	0.589886	0.876101	0.817251	PVP01_1205500	211,272 - 216,416 (-)	tyrosine kinase-like protein, putative
12	223836	T	C	.	.	0.0625	0.957	1	0.981	0.731912	0.925	0.847292	NA	NA	NA
12	242863	C	T	A46T	NS	0.0217	0.885	1	1	0.566155	0.973684	0.959016	PVP01_1206200	241,325 - 243,415 (-)	conserved Plasmodium protein, unknown function
12	265612	C	T	S1002F	NS	0.104	1	1	1	0.874804	0.876101	0.817251	PVP01_1206500	262,608 - 267,241 (+)	elongation factor Tu, putative
12	308982	A	G	.	.	0.0208	0.837	1	1	0.468649	0.974776	0.960692	NA	NA	NA
12	314070	G	C	L577	S	0.0417	0.635	0.995	0.96	0.214721	0.92498	0.84323	PVP01_1207700	313,800 - 315,800 (-)	DNA topoisomerase 3, putative
12	315394	A	G	V136A	NS	0.0417	0.673	1	0.962	0.245886	0.949777	0.846164	PVP01_1207700	313,800 - 315,800 (-)	DNA topoisomerase 3, putative
12	324232	G	T	M233I	NS	0.917	0.0192	0.541	0.06	0.805391	0.0867184	0.735143	PVP01_1208000	323,534 - 324,835 (+)	6-cysteine protein
12	328504	G	A	.	.	0.146	0.74	0.995	1	0.230746	0.803127	0.752825	NA	NA	NA
12	349792	A	C	S4A	NS	0.104	0.971	1	1	0.739884	0.876101	0.817251	PVP01_1208400	333,150 - 349,801 (-)	conserved Plasmodium protein, unknown function
12	361101	G	A	.	.	0.125	0.793	1	1	0.306756	0.851974	0.784483	PVP01_1208700	359,590 - 361,313 (-)	protein transport protein SEC61 subunit alpha, putative
12	408103	G	C	L276V	NS	0.146	0.918	1	1	0.518724	0.828057	0.752825	PVP01_1209900	404,177 - 408,928 (-)	conserved Plasmodium protein, unknown function
12	419494	A	C	.	.	0	0.587	0.977	0.962	0.210103	0.884319	0.923077	NA	NA	NA
12	421238	T	C	.	.	0.125	0.976	1	1	0.736004	0.851974	0.784483	NA	NA	NA
12	533091	T	C	D3792	S	0	0.562	0.982	0.846	0.194245	0.906445	0.725275	PVP01_1211900	521,716 - 533,247 (+)	AP2 domain transcription factor, putative
12	577083	G	T	P44Q	NS	0.0625	0.894	1	1	0.545423	0.925	0.886364	PVP01_1213200	574,958 - 577,213 (-)	GPI mannosyltransferase 3, putative
12	577120	G	A	L32	S	0.0625	0.88	1	1	0.51223	0.925	0.886364	PVP01_1213200	574,958 - 577,213 (-)	GPI mannosyltransferase 3, putative
12	580513	G	C	.	.	0.167	0.909	1	1	0.472911	0.804348	0.722222	NA	NA	NA
12	648961	A	C	.	.	0	0.909	1	0.981	0.650976	1	0.960754	NA	NA	NA
12	671184	G	T	G456	S	0.0417	0.889	0.991	1	0.556104	0.901217	0.92284	PVP01_1216000	669,817 - 671,793 (+)	conserved Plasmodium protein, unknown function
12	681163	G	A	.	.	0.0208	0.385	0.986	0.885	0.0932103	0.903325	0.747617	PVP01_1216300	680,277 - 682,770 (+)	SprT-like domain-containing protein, putative
12	683696	G	A	L326	S	0.0417	0.837	1	1	0.448019	0.949777	0.92284	PVP01_1216400	683,436 - 685,023 (-)	elongation factor 1-gamma, putative
12	717258	A	T	I582F	NS	0.0208	0.784	0.991	1	0.38505	0.92617	0.960692	PVP01_1217200	715,515 - 721,964 (+)	conserved Plasmodium protein, unknown function
12	743228	G	A	G283E	NS	0	0.784	0.995	0.365	0.404467	0.975179	0.216524	PVP01_1217800	742,044 - 744,345 (+)	tryptophan--tRNA ligase, putative
12	850186	A	C	M81L	NS	0.0208	0.317	1	0.98	0.0693014	0.974776	0.919942	PVP01_1221400	849,946 - 850,590 (+)	transmembrane protein Tmp21 homologue, putative
12	864729	A	G	K168	S	0.0435	0.846	0.986	1	0.463599	0.876269	0.919614	PVP01_1221800	864,226 - 867,846 (+)	isoleucine--tRNA ligase, putative
12	900445	T	C	K353	S	0	0.505	1	1	0.160469	1	1	PVP01_1223100	899,551 - 901,503 (-)	conserved Plasmodium protein, unknown function
12	918714	G	T	T648N	NS	0	0.933	1	1	0.722084	1	1	PVP01_1223700	918,668 - 920,891 (-)	RNA-binding protein, putative
12	922695	A	G	.	.	0.0435	0.76	0.986	1	0.333475	0.87566	0.919614	NA	NA	NA
12	925810	C	G	S127	S	0.0417	0.875	0.982	1	0.523349	0.856542	0.92284	PVP01_1223800	923,118 - 926,190 (-)	GPI transamidase subunit PIG-U, putative
12	928527	G	A	.	.	0.0833	0.452	0.986	0.96	0.0876008	0.8287	0.77206	NA	NA	NA
12	937563	A	T	.	.	0.119	0.837	0.995	1	0.374897	0.834109	0.793729	NA	NA	NA
12	985165	C	G	.	.	0.104	1	0.962	1	0.874804	0.698555	0.817251	NA	NA	NA
12	1013505	G	A	.	.	0.104	1	1	1	0.874804	0.876101	0.817251	NA	NA	NA
12	1051664	C	A	.	.	0	0.587	0.977	0.792	0.210103	0.885263	0.645892	NA	NA	NA
12	1052215	C	T	.	.	0.0217	0.591	0.973	0.904	0.197902	0.8378	0.778059	NA	NA	NA
12	1052610	T	C	.	.	0.0208	0.562	0.973	0.904	0.17989	0.839963	0.779712	PVP01_1226500	1,052,248 - 1,053,454 (-)	conserved Plasmodium protein, unknown function
12	1053194	A	G	.	.	0.0417	0.654	0.982	0.904	0.229774	0.856542	0.742461	PVP01_1226500	1,052,248 - 1,053,454 (-)	conserved Plasmodium protein, unknown function
12	1102007	G	C	L2695	S	0	0.788	0.977	0.88	0.411371	0.884319	0.778761	PVP01_1227800	1,097,553 - 1,110,091 (-)	conserved Plasmodium protein, unknown function
12	1154879	C	G	K239N	NS	0.0435	1	1	0.981	0.94702	0.947614	0.880465	PVP01_1228800	1,150,388 - 1,155,595 (-)	conserved Plasmodium protein, unknown function
12	1159136	G	T	.	.	0.0625	0.981	0.959	1	0.83	0.733571	0.886364	PVP01_1228900	1,158,675 - 1,159,538 (+)	conserved Plasmodium protein, unknown function
12	1190440	G	A	D198	S	0.0417	0.587	0.991	1	0.181091	0.900363	0.92284	PVP01_1229900	1,190,186 - 1,191,033 (-)	SNARE protein, putative
12	1204193	G	T	Q153H	NS	0.0227	0.0865	0.967	0.712	0.00898856	0.813168	0.502191	PVP01_1230300	1,203,735 - 1,217,388 (+)	conserved Plasmodium protein, unknown function
12	1216780	C	G	.	.	0.167	1	1	0.962	0.802469	0.804348	0.647383	PVP01_1230300	1,203,735 - 1,217,388 (+)	conserved Plasmodium protein, unknown function
12	1223440	A	G	.	.	0.087	0.779	0.995	0.865	0.320194	0.87143	0.605146	NA	NA	NA
12	1262403	T	C	.	.	0	0.572	1	0.962	0.200449	1	0.923077	NA	NA	NA
12	1275898	A	G	E221	S	0	0.971	1	0.981	0.863248	1	0.960754	PVP01_1232300	1,274,900 - 1,279,451 (+)	conserved Plasmodium protein, unknown function
12	1311695	G	T	.	.	0.104	0.947	1	1	0.650372	0.876101	0.817251	NA	NA	NA
12	1311696	C	A	.	.	0.104	0.947	1	1	0.650372	0.876101	0.817251	NA	NA	NA
12	1341978	G	A	A502	S	0.136	0.885	1	0.981	0.448189	0.838902	0.72847	PVP01_1233400	1,340,856 - 1,343,483 (-)	conserved Plasmodium protein, unknown function
12	1368082	A	T	.	.	0.0435	1	1	1	0.94702	0.947614	0.919614	PVP01_1234200	1,366,295 - 1,368,471 (+)	protein disulfide-isomerase, putative
12	1420554	T	G	.	.	0.146	0.952	1	0.962	0.620508	0.828057	0.677591	NA	NA	NA
12	1430083	A	G	.	.	0.0833	0.856	1	1	0.44231	0.900442	0.85119	NA	NA	NA
12	1461956	A	T	.	.	0.104	1	1	1	0.874804	0.876101	0.817251	PVP01_1236800	1,461,040 - 1,462,050 (+)	autophagy-related protein 12, putative
12	1494424	A	C	.	.	0.125	0.923	1	0.96	0.553734	0.851974	0.706007	NA	NA	NA
12	1543258	C	A	P1211T	NS	0.0952	0.841	0.995	1	0.404963	0.86153	0.83165	PVP01_1238700	1,539,628 - 1,548,894 (+)	conserved Plasmodium protein, unknown function
12	1543965	G	A	K1446	S	0.0208	0.947	1	0.981	0.74593	0.974776	0.921477	PVP01_1238700	1,539,628 - 1,548,894 (+)	conserved Plasmodium protein, unknown function
12	1544034	G	A	L1469	S	0.125	0.88	1	0.981	0.449201	0.851974	0.745787	PVP01_1238700	1,539,628 - 1,548,894 (+)	conserved Plasmodium protein, unknown function
12	1545157	G	T	A1844S	NS	0.0625	0.962	1	1	0.750048	0.925	0.886364	PVP01_1238700	1,539,628 - 1,548,894 (+)	conserved Plasmodium protein, unknown function
12	1604651	C	A	.	.	0	0.966	0.986	0.981	0.843357	0.927846	0.960754	NA	NA	NA
12	1661260	G	A	D4182	S	0.0208	0.99	0.923	1	0.925294	0.658458	0.960692	PVP01_1241000	1,654,365 - 1,674,545 (-)	dynein beta chain, putative
12	1673936	G	A	.	.	0	0.149	0.973	0.865	0.0317949	0.863774	0.755245	PVP01_1241000	1,654,365 - 1,674,545 (-)	dynein beta chain, putative
12	1704229	A	G	.	.	0.0208	0.62	0.977	0.212	0.21896	0.857404	0.0859618	NA	NA	NA
12	1728030	A	C	M2286R	NS	0	0.822	0.964	0.981	0.464253	0.826255	0.960754	PVP01_1242300	1,725,510 - 1,734,886 (-)	conserved Plasmodium protein, unknown function
12	1782610	T	C	F1888L	NS	0.0833	0.851	1	1	0.433378	0.900442	0.85119	PVP01_1243700	1,775,827 - 1,794,644 (+)	conserved Plasmodium protein, unknown function
12	1785642	C	A	D2898E	NS	0.0833	0.976	1	1	0.784295	0.900442	0.85119	PVP01_1243700	1,775,827 - 1,794,644 (+)	conserved Plasmodium protein, unknown function
12	1865591	G	T	.	.	0.109	0.933	1	1	0.599257	0.870838	0.81003	NA	NA	NA
12	1869662	T	C	V414A	NS	0.104	1	1	1	0.874804	0.876101	0.817251	PVP01_1245200	1,868,051 - 1,870,404 (+)	splicing factor 3B subunit 2, putative
12	1874995	T	G	N274K	NS	0	0.832	1	1	0.481001	1	1	PVP01_1245400	1,873,860 - 1,875,370 (+)	phosphatidylinositol-4-phosphate 5-kinase, putative
12	1884451	A	G	Y334	S	0	0.913	1	1	0.664336	1	1	PVP01_1245800	1,883,280 - 1,885,452 (-)	conserved Plasmodium protein, unknown function
12	1888331	A	G	E26G	NS	0.0417	0.889	1	0.981	0.556104	0.949777	0.883684	PVP01_1246000	1,888,255 - 1,890,039 (+)	snRNA-activating protein complex subunit 3, putative
12	1893232	A	C	.	.	0.167	0.668	1	1	0.156776	0.804348	0.722222	NA	NA	NA
12	1897534	T	C	E1421	S	0.0435	0.764	1	1	0.339408	0.947614	0.919614	PVP01_1246300	1,896,685 - 1,901,796 (-)	conserved Plasmodium protein, unknown function
12	1912327	G	C	T585S	NS	0	0.596	0.995	0.904	0.216783	0.975179	0.818578	PVP01_1246700	1,912,137 - 1,914,080 (-)	kelch domain-containing protein, putative
12	1919953	G	A	.	.	0.0417	0.534	0.995	0.615	0.149554	0.92498	0.366116	NA	NA	NA
12	1920596	C	G	T101	S	0.0208	0.971	1	0.923	0.838056	0.974776	0.813066	PVP01_1247000	1,920,294 - 1,920,875 (+)	conserved Plasmodium protein, unknown function
12	1935241	G	C	A96G	NS	0.0625	0.894	1	1	0.545423	0.925	0.886364	PVP01_1247400	1,932,546 - 1,935,527 (-)	conserved Plasmodium protein, unknown function
12	1943822	C	G	T652S	NS	0.167	0.995	1	1	0.777489	0.804348	0.722222	PVP01_1247700	1,941,868 - 1,944,177 (+)	WD repeat-containing protein, putative
12	1952499	A	G	Y193	S	0	0.755	0.968	1	0.365967	0.842736	1	PVP01_1248000	1,952,391 - 1,953,469 (-)	golgi apparatus membrane protein TVP23, putative
12	1965252	G	A	.	.	0.104	0.957	1	1	0.684109	0.876101	0.817251	NA	NA	NA
12	1990369	A	G	I1960T	NS	0.0208	0.76	0.986	0.981	0.35332	0.903325	0.921477	PVP01_1249000	1,986,135 - 1,996,247 (-)	conserved Plasmodium protein, unknown function
12	2001745	C	G	L1133F	NS	0	0.486	0.959	0.962	0.150372	0.806498	0.923077	PVP01_1249200	2,000,692 - 2,005,143 (-)	large ribosomal subunit nuclear export factor, putative
12	2047063	A	T	.	.	0.125	0.933	1	1	0.581538	0.851974	0.784483	NA	NA	NA
12	2057371	T	G	M1539L	NS	0.104	0.572	1	1	0.133569	0.876101	0.817251	PVP01_1250400	2,054,789 - 2,061,985 (-)	conserved Plasmodium protein, unknown function
12	2148245	C	G	L395F	NS	0.0208	0.683	1	0.962	0.270658	0.974776	0.883864	PVP01_1252600	2,146,979 - 2,149,429 (-)	aminopeptidase P, putative
12	2174947	C	A	.	.	0.174	0.913	1	1	0.477524	0.796149	0.711816	NA	NA	NA
12	2192194	A	T	D1291E	NS	0.0208	0.322	0.968	1	0.0708899	0.819186	0.960692	PVP01_1253600	2,190,508 - 2,196,066 (-)	conserved Plasmodium protein, unknown function
12	2198535	G	T	H1323N	NS	0	0.784	1	1	0.404467	1	1	PVP01_1253800	2,197,742 - 2,205,060 (-)	conserved Plasmodium protein, unknown function
12	2216631	C	T	.	.	0.0208	0.553	0.995	0.231	0.174031	0.949746	0.0972647	PVP01_1254300	2,215,147 - 2,217,543 (-)	U1 snRNA associated protein, putative
12	2247941	T	A	T1239S	NS	0.146	1	1	1	0.826357	0.828057	0.752825	PVP01_1255000	2,244,999 - 2,251,655 (-)	rhoptry neck protein 2
12	2300902	T	G	.	.	0.0833	0.817	1	1	0.376967	0.900442	0.85119	NA	NA	NA
12	2328785	G	A	A1287T	NS	0.125	0.923	1	0.981	0.553734	0.851974	0.745787	PVP01_1256600	2,324,761 - 2,330,494 (+)	zinc finger protein, putative
12	2334451	T	C	R17G	NS	0.0417	1	1	1	0.949206	0.949777	0.92284	PVP01_1256800	2,334,101 - 2,334,671 (-)	conserved Plasmodium protein, unknown function
12	2358861	G	T	Q431K	NS	0	0.24	1	0.94	0.0560119	1	0.882629	PVP01_1257500	2,357,656 - 2,360,339 (-)	AP2 domain transcription factor, putative
12	2398159	A	G	.	.	0.167	1	1	1	0.802469	0.804348	0.722222	PVP01_1258200	2,397,835 - 2,398,837 (+)	Appr-1-p processing domain protein
12	2398246	C	A	.	.	0.146	1	1	1	0.826357	0.828057	0.752825	PVP01_1258200	2,397,835 - 2,398,837 (+)	Appr-1-p processing domain protein
12	2411083	C	G	S1902C	NS	0.0625	0.788	0.982	0.923	0.354018	0.831941	0.739704	PVP01_1258500	2,405,379 - 2,414,555 (+)	conserved Plasmodium protein, unknown function
12	2412701	T	C	C2441	S	0.125	0.851	1	0.962	0.393874	0.851974	0.708885	PVP01_1258500	2,405,379 - 2,414,555 (+)	conserved Plasmodium protein, unknown function
12	2412948	C	G	Q2524E	NS	0	0.99	1	1	0.950769	1	1	PVP01_1258500	2,405,379 - 2,414,555 (+)	conserved Plasmodium protein, unknown function
12	2416141	A	G	N105D	NS	0.0625	0.971	1	1	0.788456	0.925	0.886364	PVP01_1258600	2,415,648 - 2,418,282 (+)	ubiquitin-protein ligase, putative
12	2434150	T	C	N93D	NS	0.0833	0.986	1	1	0.827386	0.900442	0.85119	PVP01_1258900	2,433,812 - 2,434,426 (-)	conserved Plasmodium protein, unknown function
12	2447491	C	T	.	.	0.0417	0.596	0.973	0.962	0.187402	0.815304	0.846164	NA	NA	NA
12	2455995	G	A	R151K	NS	0	0.683	1	0.981	0.287449	1	0.960754	PVP01_1259300	2,455,544 - 2,456,569 (+)	conserved Plasmodium protein, unknown function
12	2457324	A	G	.	.	0.146	0.827	1	1	0.336023	0.828057	0.752825	NA	NA	NA
12	2463736	G	C	.	.	0.0417	0.837	0.991	1	0.448019	0.901217	0.92284	PVP01_1259700	2,463,516 - 2,464,082 (-)	mitochondrial ribosomal protein S14 precursor, putative
12	2475598	C	T	L372F	NS	0	0.0913	0.963	0.0769	0.0185005	0.823529	0.0384615	PVP01_1260100	2,473,415 - 2,475,639 (+)	glutaminyl-peptide cyclotransferase, putative
12	2520540	T	A	.	.	0.167	1	1	1	0.802469	0.804348	0.722222	NA	NA	NA
12	2520736	C	T	.	.	0.167	1	1	1	0.802469	0.804348	0.722222	NA	NA	NA
12	2520877	A	G	.	.	0.0625	1	1	1	0.924171	0.925	0.886364	NA	NA	NA
12	2521851	A	G	.	.	0.0208	1	1	1	0.974482	0.974776	0.960692	NA	NA	NA
12	2527344	A	G	.	.	0.167	0.947	1	1	0.58166	0.804348	0.722222	NA	NA	NA
12	2533047	T	C	I312V	NS	0.087	0.957	1	1	0.703722	0.896194	0.845201	PVP01_1261400	2,531,620 - 2,534,682 (-)	RNA-binding protein, putative
12	2547485	T	G	N45H	NS	0.167	0.976	1	1	0.688689	0.804348	0.722222	PVP01_1261700	2,545,654 - 2,547,617 (-)	mitochondrial ribosomal protein S29 precursor, putative
12	2547563	T	C	I19V	NS	0.0833	0.942	1	1	0.657729	0.900442	0.85119	PVP01_1261700	2,545,654 - 2,547,617 (-)	mitochondrial ribosomal protein S29 precursor, putative
12	2628988	T	C	.	.	0.0833	0.933	1	0.98	0.627183	0.900442	0.810703	NA	NA	NA
12	2646753	A	G	D2973	S	0	0.947	1	0.981	0.770535	1	0.960754	PVP01_1264100	2,646,612 - 2,655,671 (-)	protein transport protein SEC7, putative
12	2675008	G	A	H392Y	NS	0	0.918	0.959	1	0.678107	0.806498	1	PVP01_1264400	2,668,406 - 2,676,695 (-)	TRAP-like protein
12	2676026	T	A	Q52H	NS	0.104	0.976	1	1	0.760026	0.876101	0.817251	PVP01_1264400	2,668,406 - 2,676,695 (-)	TRAP-like protein
12	2677563	C	A	.	.	0.167	1	1	1	0.802469	0.804348	0.722222	NA	NA	NA
12	2711533	T	C	.	.	0	0.837	0.986	1	0.489681	0.927224	1	NA	NA	NA
12	2714678	T	C	L162	S	0.146	0.851	1	1	0.374706	0.828057	0.752825	PVP01_1265400	2,714,195 - 2,715,994 (+)	acid cluster protein 33 homologue, putative
12	2804497	T	C	.	.	0	0.0913	0.968	0.82	0.0185005	0.845209	0.686192	NA	NA	NA
12	2809300	C	A	.	.	0.104	0.957	1	0.98	0.684109	0.876101	0.776895	NA	NA	NA
12	2810674	A	G	F947L	NS	0.152	0.913	1	1	0.499643	0.820819	0.743402	PVP01_1267500	2,809,781 - 2,813,512 (-)	oocyst rupture protein 2, putative
12	2923403	C	T	.	.	0.104	0.981	0.995	1	0.781027	0.851352	0.817251	NA	NA	NA
12	2944148	G	A	R1360	S	0.125	0.932	1	0.904	0.579586	0.851974	0.607819	PVP01_1270000	2,940,069 - 2,944,226 (+)	conserved Plasmodium protein, unknown function
12	2954117	T	G	Q4236P	NS	0.167	0.952	1	0.981	0.59771	0.804348	0.68386	PVP01_1270300	2,950,237 - 2,966,968 (-)	cysteine repeat modular protein 4, putative
12	2957403	G	A	H3141Y	NS	0.125	0.957	1	0.981	0.660611	0.851974	0.745787	PVP01_1270300	2,950,237 - 2,966,968 (-)	cysteine repeat modular protein 4, putative
12	2960454	T	C	N2124D	NS	0.146	1	1	1	0.826357	0.828057	0.752825	PVP01_1270300	2,950,237 - 2,966,968 (-)	cysteine repeat modular protein 4, putative
12	2985884	G	C	.	.	0.146	1	0.883	0.3	0.826357	0.425615	0.0339138	NA	NA	NA
12	2989197	T	G	.	.	0.104	0.856	0.986	1	0.422189	0.805083	0.817251	NA	NA	NA
13	165098	G	A	.	.	0	0.832	0.981	1	0.481001	0.903226	1	NA	NA	NA
13	167055	G	C	A174P	NS	0.104	0.793	0.991	0.731	0.324284	0.827282	0.399839	PVP01_1304100	166,536 - 169,378 (+)	conserved Plasmodium protein, unknown function
13	170238	C	G	V415	S	0	0.385	0.959	0.962	0.104895	0.807966	0.923077	PVP01_1304200	169,794 - 171,991 (-)	O-phosphoseryl-tRNA(Sec) selenium transferase, putative
13	326294	T	G	F2728C	NS	0.0208	0.62	1	1	0.21896	0.974776	0.960692	PVP01_1307200	317,876 - 331,201 (+)	conserved Plasmodium protein, unknown function
13	331860	G	A	.	.	0.146	0.726	1	1	0.217005	0.828057	0.752825	NA	NA	NA
13	334457	A	G	K621E	NS	0.0833	1	1	1	0.899371	0.900442	0.85119	PVP01_1307300	332,331 - 342,481 (+)	cysteine repeat modular protein 3, putative
13	334917	T	G	M774R	NS	0.0208	1	1	1	0.974482	0.974776	0.960692	PVP01_1307300	332,331 - 342,481 (+)	cysteine repeat modular protein 3, putative
13	337730	G	T	G1712W	NS	0.0625	0.909	1	1	0.581731	0.925	0.886364	PVP01_1307300	332,331 - 342,481 (+)	cysteine repeat modular protein 3, putative
13	348187	T	C	D502	S	0.159	0.495	1	1	0.070128	0.812945	0.733232	PVP01_1307500	346,682 - 351,301 (+)	amino acid transporter, putative
13	356993	T	C	C33	S	0.0625	0.861	1	0.615	0.472162	0.925	0.335376	PVP01_1307700	356,895 - 357,122 (+)	mitochondrial import inner membrane translocase subunit TIM10, putative
13	362500	G	T	H186N	NS	0.0417	0.933	1	1	0.674028	0.949777	0.92284	PVP01_1307900	360,236 - 363,055 (-)	zinc finger protein, putative
13	431483	A	G	.	.	0.125	0.938	1	1	0.596201	0.851974	0.784483	NA	NA	NA
13	432026	T	C	.	.	0.167	1	1	1	0.802469	0.804348	0.722222	NA	NA	NA
13	432709	A	G	I104T	NS	0.125	1	1	1	0.850467	0.851974	0.784483	PVP01_1309300	432,078 - 433,019 (-)	syntaxin, Qa-SNARE family, putative
13	485831	T	C	N459S	NS	0.0833	0.851	1	1	0.433378	0.900442	0.85119	PVP01_1310500	482,705 - 487,343 (-)	DNA helicase MCM8, putative
13	485833	A	G	Y458	S	0	0.851	1	1	0.51704	1	1	PVP01_1310500	482,705 - 487,343 (-)	DNA helicase MCM8, putative
13	490161	C	G	.	.	0.0833	1	1	1	0.899371	0.900442	0.85119	NA	NA	NA
13	492473	G	A	D231N	NS	0.109	0.995	0.759	1	0.844454	0.269522	0.81003	PVP01_1310600	490,903 - 492,520 (+)	heat shock protein DNAJ homologue Pfj4, putative
13	521285	G	A	.	.	0	0.692	0.977	1	0.296703	0.885263	1	NA	NA	NA
13	543551	C	G	A258G	NS	0.174	0.957	1	1	0.606491	0.796149	0.711816	PVP01_1311800	542,779 - 545,763 (+)	succinyl-CoA ligase, putative
13	610100	C	A	K841N	NS	0.0208	1	1	1	0.974482	0.974776	0.960692	PVP01_1313400	607,400 - 612,622 (-)	conserved Plasmodium protein, unknown function
13	622220	A	C	.	.	0.104	0.976	1	1	0.760026	0.876101	0.817251	NA	NA	NA
13	623400	T	C	.	.	0.0625	0.784	1	0.981	0.347544	0.925	0.847292	NA	NA	NA
13	635473	G	A	R609	S	0.0625	0.817	1	1	0.396144	0.925	0.886364	PVP01_1313900	633,647 - 638,890 (+)	conserved Plasmodium protein, unknown function
13	691422	C	T	S5409L	NS	0.159	1	0.995	1	0.81113	0.788248	0.733232	PVP01_1315000	675,197 - 696,982 (+)	dynein-related AAA-type ATPase, putative
13	709080	C	T	.	.	0.0208	0.788	1	1	0.391815	0.974776	0.960692	NA	NA	NA
13	715350	T	G	K846T	NS	0.0625	0.976	1	0.981	0.808813	0.925	0.847292	PVP01_1315600	711,518 - 717,886 (-)	protein kinase, putative
13	786161	T	C	.	.	0.0208	0.942	0.982	0.96	0.729378	0.881376	0.880921	NA	NA	NA
13	792891	T	C	D780	S	0	0.606	0.968	0.981	0.223669	0.845209	0.960754	PVP01_1316900	790,552 - 794,208 (+)	conserved Plasmodium protein, unknown function
13	802254	T	A	F1136Y	NS	0.0833	0.476	1	1	0.097665	0.900442	0.85119	PVP01_1317100	797,108 - 804,066 (+)	leucine-rich repeat protein
13	821569	A	G	K257	S	0.958	0.024	0.595	0	0.833582	0.0860925	0.92284	PVP01_1317500	820,799 - 822,154 (+)	syntaxin, Qa-SNARE family, putative
13	828830	C	G	T99	S	0	0.904	0.959	0.923	0.638009	0.807966	0.852071	PVP01_1317700	828,614 - 829,540 (-)	60S ribosomal protein L14, putative
13	873438	A	G	I1102V	NS	0.104	0.947	1	1	0.650372	0.876101	0.817251	PVP01_1319100	870,135 - 876,914 (+)	acid phosphatase, putative
13	907873	T	A	D1166V	NS	0.0625	1	0.95	1	0.924171	0.697794	0.886364	PVP01_1320000	904,395 - 911,369 (-)	rRNA (adenosine-2'-O-)-methyltransferase, putative
13	931679	G	C	T195	S	0	0.918	1	0.98	0.678107	1	0.959217	PVP01_1320600	930,855 - 932,263 (-)	transcription initiation TFIID-like, putative
13	960636	T	C	.	.	0.109	0.697	1	0.827	0.217543	0.870838	0.515681	PVP01_1321300	959,802 - 962,031 (-)	conserved Plasmodium protein, unknown function
13	965493	G	A	.	.	0.104	0.981	1	1	0.781027	0.876101	0.817251	NA	NA	NA
13	1000377	C	T	D1840N	NS	0.0417	0.894	1	0.923	0.567665	0.949777	0.775641	PVP01_1322200	1,000,258 - 1,005,894 (-)	lipase, putative
13	1006493	A	C	.	.	0.0625	1	1	1	0.924171	0.925	0.886364	NA	NA	NA
13	1034368	A	C	M124L	NS	0	0.798	1	1	0.425641	1	1	PVP01_1322800	1,033,999 - 1,036,086 (+)	ABC transporter G family member 2, putative
13	1034369	T	A	M124K	NS	0	0.885	1	1	0.589744	1	1	PVP01_1322800	1,033,999 - 1,036,086 (+)	ABC transporter G family member 2, putative
13	1035259	C	T	L421F	NS	0	0.889	1	0.981	0.6013	1	0.960754	PVP01_1322800	1,033,999 - 1,036,086 (+)	ABC transporter G family member 2, putative
13	1036067	A	G	H690R	NS	0.0208	1	1	1	0.974482	0.974776	0.960692	PVP01_1322800	1,033,999 - 1,036,086 (+)	ABC transporter G family member 2, putative
13	1038661	G	C	V198L	NS	0.0417	0.875	1	0.981	0.523349	0.949777	0.883684	PVP01_1323000	1,038,070 - 1,039,902 (+)	dynein-associated protein, putative
13	1039560	A	C	L497	S	0.0208	0.788	1	1	0.391815	0.974776	0.960692	PVP01_1323000	1,038,070 - 1,039,902 (+)	dynein-associated protein, putative
13	1039635	G	C	A522	S	0	0.668	0.986	0.615	0.274162	0.928458	0.434389	PVP01_1323000	1,038,070 - 1,039,902 (+)	dynein-associated protein, putative
13	1045389	C	G	L96V	NS	0	0.428	1	0.98	0.122985	1	0.959217	PVP01_1323200	1,045,104 - 1,045,628 (+)	basic transcription factor 3b, putative
13	1055841	G	T	L188	S	0.0417	0.587	1	1	0.181091	0.949777	0.92284	PVP01_1323600	1,054,797 - 1,056,404 (-)	conserved Plasmodium protein, unknown function
13	1055842	A	T	L188H	NS	0.0417	0.587	1	1	0.181091	0.949777	0.92284	PVP01_1323600	1,054,797 - 1,056,404 (-)	conserved Plasmodium protein, unknown function
13	1055910	G	C	D165E	NS	0	0.899	1	1	0.625418	1	1	PVP01_1323600	1,054,797 - 1,056,404 (-)	conserved Plasmodium protein, unknown function
13	1095892	G	C	G85A	NS	0.104	0.957	1	1	0.684109	0.876101	0.817251	PVP01_1325300	1,095,639 - 1,100,099 (+)	conserved Plasmodium protein, unknown function
13	1095895	G	C	S86T	NS	0.104	0.957	1	1	0.684109	0.876101	0.817251	PVP01_1325300	1,095,639 - 1,100,099 (+)	conserved Plasmodium protein, unknown function
13	1097421	A	G	T595A	NS	0	0.192	0.986	0.385	0.042735	0.928458	0.230769	PVP01_1325300	1,095,639 - 1,100,099 (+)	conserved Plasmodium protein, unknown function
13	1116166	C	T	V917I	NS	0	0.24	0.968	0.92	0.0560119	0.845209	0.846626	PVP01_1325700	1,115,890 - 1,121,168 (-)	serine/threonine protein phosphatase 7, putative
13	1144415	T	C	D135G	NS	0.0208	0.63	1	0.981	0.226207	0.974776	0.921477	PVP01_1326300	1,141,831 - 1,144,818 (-)	conserved Plasmodium protein, unknown function
13	1167644	G	A	.	.	0.0417	0.683	0.973	1	0.254375	0.814224	0.92284	NA	NA	NA
13	1169609	T	G	.	.	0.0417	0.851	1	1	0.474432	0.949777	0.92284	NA	NA	NA
13	1176351	G	T	.	.	0.146	0.976	1	1	0.712226	0.828057	0.752825	PVP01_1327500	1,174,442 - 1,176,450 (+)	DNA-directed RNA polymerase III subunit RPC6, putative
13	1193506	T	A	L52I	NS	0.0417	0.846	0.986	1	0.465402	0.878423	0.92284	PVP01_1328100	1,193,353 - 1,194,551 (+)	dynein-associated protein, putative
13	1195327	G	C	T1042R	NS	0	0.707	0.991	1	0.311221	0.950927	1	PVP01_1328200	1,195,278 - 1,198,567 (-)	surface protein P113, putative
13	1281654	G	C	Q132E	NS	0.152	1	1	1	0.819063	0.820819	0.743402	PVP01_1330600	1,281,637 - 1,282,047 (-)	calmodulin, putative
13	1281890	C	T	S53N	NS	0.0625	0.942	0.995	1	0.681322	0.899997	0.886364	PVP01_1330600	1,281,637 - 1,282,047 (-)	calmodulin, putative
13	1284357	C	T	.	.	0.0625	1	1	1	0.924171	0.925	0.886364	NA	NA	NA
13	1330064	C	T	.	.	0.146	1	1	1	0.826357	0.828057	0.752825	NA	NA	NA
13	1334337	C	T	D2929N	NS	0.167	1	0.991	1	0.802469	0.756147	0.722222	PVP01_1331500	1,333,051 - 1,344,140 (-)	rap guanine nucleotide exchange factor, putative
13	1335498	C	G	E2542Q	NS	0.104	1	1	1	0.874804	0.876101	0.817251	PVP01_1331500	1,333,051 - 1,344,140 (-)	rap guanine nucleotide exchange factor, putative
13	1349438	A	G	.	.	0	0.822	0.977	1	0.464253	0.885263	1	NA	NA	NA
13	1395659	G	C	.	.	0	0.865	0.968	0.462	0.546559	0.845209	0.291498	NA	NA	NA
13	1424867	C	T	.	.	0.125	0.976	1	1	0.736004	0.851974	0.784483	NA	NA	NA
13	1425829	C	T	.	.	0.109	0.837	1	1	0.384359	0.870838	0.81003	NA	NA	NA
13	1433470	C	G	S824C	NS	0	0.769	1	1	0.384615	1	1	PVP01_1333300	1,431,000 - 1,434,272 (+)	conserved Plasmodium protein, unknown function
13	1445585	G	A	.	.	0.125	0.942	1	1	0.611407	0.851974	0.784483	NA	NA	NA
13	1451162	C	A	.	.	0.0417	0.827	1	1	0.431484	0.949777	0.92284	NA	NA	NA
13	1480883	G	A	.	.	0.0833	0.87	1	0.904	0.470618	0.900442	0.672433	NA	NA	NA
13	1523401	T	A	K38N	NS	0.109	1	1	1	0.869494	0.870838	0.81003	PVP01_1335100	1,522,075 - 1,523,514 (-)	diphthamide biosynthesis protein 1, putative
13	1526379	G	A	V157	S	0.146	0.99	1	1	0.777515	0.828057	0.752825	PVP01_1335200	1,525,127 - 1,530,978 (+)	conserved Plasmodium protein, unknown function
13	1532625	T	C	G239	S	0.125	0.99	1	1	0.801557	0.851974	0.784483	PVP01_1335300	1,531,220 - 1,533,341 (-)	conserved Plasmodium protein, unknown function
13	1588971	A	T	K472I	NS	0.167	0.923	1	0.673	0.510037	0.804348	0.26116	PVP01_1336700	1,587,292 - 1,590,081 (+)	conserved Plasmodium protein, unknown function
13	1661307	T	C	E353	S	0.0833	0.952	1	0.981	0.69054	0.900442	0.812225	PVP01_1338500	1,660,431 - 1,662,365 (-)	rhoptry-associated protein 1
13	1661317	T	G	E350A	NS	0.0833	0.962	1	0.981	0.725877	0.900442	0.812225	PVP01_1338500	1,660,431 - 1,662,365 (-)	rhoptry-associated protein 1
13	1661666	A	C	Y234D	NS	0	0.976	1	1	0.88389	1	1	PVP01_1338500	1,660,431 - 1,662,365 (-)	rhoptry-associated protein 1
13	1661995	T	C	H124R	NS	0	0.332	1	0.577	0.0851501	1	0.395604	PVP01_1338500	1,660,431 - 1,662,365 (-)	rhoptry-associated protein 1
13	1683491	C	T	L211	S	0.125	0.913	1	0.981	0.527786	0.851974	0.745787	PVP01_1338700	1,681,553 - 1,684,123 (-)	CTP synthase, putative
13	1692992	C	G	.	.	0.0833	0.639	0.995	0.917	0.189377	0.875232	0.694105	NA	NA	NA
13	1694289	C	G	.	.	0	0.966	0.518	0.788	0.843357	0.160507	0.64146	NA	NA	NA
13	1696431	C	T	E10K	NS	0	0.885	1	1	0.589744	1	1	PVP01_1339000	1,694,545 - 1,696,458 (-)	cytidine diphosphate-diacylglycerol synthase, putative
13	1696786	C	G	.	.	0	0.88	1	1	0.578504	1	1	NA	NA	NA
13	1715424	C	T	.	.	0	0.812	1	1	0.448276	1	1	NA	NA	NA
13	1719531	T	A	.	.	0	0.212	0.986	0.827	0.0478955	0.927224	0.696356	NA	NA	NA
13	1719533	G	T	.	.	0	0.207	0.986	0.827	0.0465872	0.927224	0.696356	NA	NA	NA
13	1771531	A	C	Q6394P	NS	0	0.971	0.991	1	0.863248	0.950927	1	PVP01_1340300	1,752,351 - 1,772,434 (+)	conserved Plasmodium protein, unknown function
13	1805317	G	T	.	.	0.0217	0.899	1	1	0.601327	0.973684	0.959016	NA	NA	NA
13	1850406	G	C	Q185E	NS	0.0625	0.957	1	1	0.731912	0.925	0.886364	PVP01_1342100	1,847,278 - 1,850,958 (-)	ATP-dependent Clp protease regulatory subunit ClpC, putative
13	1865344	G	C	L2271V	NS	0.0435	0.976	0.986	0.981	0.831418	0.876269	0.880465	PVP01_1342500	1,864,238 - 1,872,154 (-)	conserved Plasmodium protein, unknown function
13	1865349	G	C	T2269S	NS	0.114	1	1	1	0.863714	0.865108	0.802215	PVP01_1342500	1,864,238 - 1,872,154 (-)	conserved Plasmodium protein, unknown function
13	1865483	G	A	Y2224	S	0.0208	0.514	0.995	0.962	0.152178	0.949966	0.883864	PVP01_1342500	1,864,238 - 1,872,154 (-)	conserved Plasmodium protein, unknown function
13	1970304	C	T	T284I	NS	0.125	0.942	1	1	0.611407	0.851974	0.784483	PVP01_1345100	1,969,454 - 1,970,903 (+)	translocation associated membrane protein, putative
14	142164	T	C	E180G	NS	0.087	0.947	1	1	0.669735	0.896194	0.845201	PVP01_1403000	141,968 - 142,702 (-)	gametocyte associated protein, putative
14	142468	A	C	F79V	NS	0.0417	0.861	1	1	0.493216	0.949777	0.92284	PVP01_1403000	141,968 - 142,702 (-)	gametocyte associated protein, putative
14	146916	T	C	.	.	0.146	0.952	1	1	0.620508	0.828057	0.752825	NA	NA	NA
14	180266	T	G	.	.	0	0.769	0.977	1	0.384615	0.883359	1	NA	NA	NA
14	182547	A	G	A741	S	0.0833	0.875	1	1	0.480594	0.900442	0.85119	PVP01_1403800	180,325 - 182,979 (+)	conserved Plasmodium protein, unknown function
14	208663	C	T	.	.	0.104	0.769	0.991	0.942	0.294108	0.827703	0.705874	NA	NA	NA
14	212785	G	C	K173N	NS	0.146	1	1	1	0.826357	0.828057	0.752825	PVP01_1404600	211,570 - 215,047 (+)	conserved Plasmodium protein, unknown function
14	292165	G	T	D1082Y	NS	0	0.471	0.986	0.962	0.143135	0.927846	0.923077	PVP01_1405900	288,922 - 293,097 (+)	conserved Plasmodium protein, unknown function
14	334362	T	G	F1249V	NS	0	0.99	1	1	0.950769	1	1	PVP01_1406900	330,618 - 334,571 (+)	conserved Plasmodium protein, unknown function
14	730341	A	G	.	.	0.0652	0.962	1	1	0.74688	0.921784	0.881703	NA	NA	NA
14	750567	C	A	G173	S	0.146	0.971	1	1	0.692318	0.828057	0.752825	PVP01_1417100	749,526 - 750,672 (+)	ADP-ribosylation factor, putative
14	760693	A	G	.	.	0.167	1	1	1	0.802469	0.804348	0.722222	NA	NA	NA
14	761288	G	T	.	.	0.0833	0.851	0.986	1	0.433378	0.829305	0.85119	NA	NA	NA
14	763444	C	G	.	.	0.146	1	1	1	0.826357	0.828057	0.752825	NA	NA	NA
14	765534	T	G	I483S	NS	0	0.452	0.959	0.731	0.133903	0.807966	0.565757	PVP01_1417500	763,575 - 766,753 (+)	choline-phosphate cytidylyltransferase, putative
14	773668	T	C	.	.	0.0625	0.851	1	0.885	0.453711	0.925	0.675062	NA	NA	NA
14	774447	G	A	H693	S	0.0652	1	1	1	0.920923	0.921784	0.881703	PVP01_1417800	773,856 - 776,525 (-)	conserved Plasmodium protein, unknown function
14	801261	A	T	Y1277F	NS	0	0.976	0.537	1	0.88389	0.171163	1	PVP01_1418100	797,432 - 805,024 (+)	AP2 domain transcription factor, putative
14	802175	T	C	S1582P	NS	0.0625	0.99	0.616	1	0.875081	0.179176	0.886364	PVP01_1418100	797,432 - 805,024 (+)	AP2 domain transcription factor, putative
14	846506	G	A	.	.	0.146	0.928	1	1	0.545201	0.828057	0.752825	NA	NA	NA
14	900462	A	T	.	.	0.0217	0.971	0.436	0.288	0.836966	0.10872	0.131829	NA	NA	NA
14	987264	T	C	Y217H	NS	0.0625	0.822	1	1	0.403765	0.925	0.886364	PVP01_1422600	986,616 - 989,504 (+)	conserved Plasmodium protein, unknown function
14	993716	C	T	.	.	0.0417	0.13	0.973	0.942	0.0117825	0.814224	0.81018	PVP01_1422800	993,536 - 996,113 (-)	conserved Plasmodium protein, unknown function
14	993964	A	G	.	.	0.0208	0.178	0.964	0.923	0.0297268	0.801561	0.813066	PVP01_1422800	993,536 - 996,113 (-)	conserved Plasmodium protein, unknown function
14	1027294	A	G	K669R	NS	0.0625	0.827	1	0.92	0.411575	0.925	0.734337	PVP01_1423300	1,025,289 - 1,029,533 (+)	conserved Plasmodium protein, unknown function
14	1051795	T	C	K7E	NS	0.0417	0.808	1	0.981	0.400723	0.949777	0.883684	PVP01_1424200	1,051,336 - 1,051,813 (-)	C-Myc-binding protein, putative
14	1061330	T	C	.	.	0.0417	0.702	0.986	0.346	0.272298	0.877196	0.144631	NA	NA	NA
14	1069188	T	C	.	.	0.136	1	1	1	0.837288	0.838902	0.767081	NA	NA	NA
14	1069559	A	G	T5A	NS	0.104	0.764	0.995	1	0.288468	0.851132	0.817251	PVP01_1424800	1,069,547 - 1,069,912 (+)	conserved Plasmodium protein, unknown function
14	1112758	C	A	T256	S	0.0833	1	1	1	0.899371	0.900442	0.85119	PVP01_1426000	1,111,991 - 1,115,203 (+)	AAA family ATPase, putative
14	1117205	T	C	.	.	0.0217	0.243	0.977	0.88	0.0462727	0.85825	0.738451	NA	NA	NA
14	1117339	G	A	.	.	0.075	0.851	1	1	0.441465	0.910239	0.865108	NA	NA	NA
14	1137812	G	A	.	.	0.125	1	1	1	0.850467	0.851974	0.784483	NA	NA	NA
14	1140686	G	C	V322L	NS	0.104	1	1	1	0.874804	0.876101	0.817251	PVP01_1426800	1,139,723 - 1,141,720 (+)	PUB domain-containing protein, putative
14	1141273	A	G	E517	S	0.104	1	1	1	0.874804	0.876101	0.817251	PVP01_1426800	1,139,723 - 1,141,720 (+)	PUB domain-containing protein, putative
14	1144028	G	C	.	.	0.0625	0.99	1	1	0.875081	0.925	0.886364	NA	NA	NA
14	1144545	A	G	.	.	0.0417	0.995	1	0.808	0.924113	0.949777	0.594416	NA	NA	NA
14	1145684	G	A	.	.	0.0625	1	1	1	0.924171	0.925	0.886364	NA	NA	NA
14	1145693	T	C	.	.	0.0625	1	1	1	0.924171	0.925	0.886364	NA	NA	NA
14	1146136	G	A	.	.	0.087	1	1	1	0.895082	0.896194	0.845201	PVP01_1426900	1,146,093 - 1,149,554 (+)	conserved Plasmodium protein, unknown function
14	1189638	T	C	.	.	0.0208	0.476	1	0.92	0.132571	0.974776	0.807642	NA	NA	NA
14	1198006	C	T	.	.	0.125	1	1	1	0.850467	0.851974	0.784483	PVP01_1428100	1,197,274 - 1,199,033 (+)	GTPase, putative
14	1198921	T	C	.	.	0.0833	0.918	0.995	0.962	0.585122	0.875456	0.77497	PVP01_1428100	1,197,274 - 1,199,033 (+)	GTPase, putative
14	1208853	T	A	.	.	0.125	0.885	1	1	0.459404	0.851974	0.784483	NA	NA	NA
14	1208858	C	G	.	.	0.125	0.885	1	1	0.459404	0.851974	0.784483	NA	NA	NA
14	1217821	T	A	I427N	NS	0.104	0.351	0.986	0.327	0.0437988	0.804479	0.0721752	PVP01_1428500	1,216,542 - 1,218,095 (+)	conserved Plasmodium protein, unknown function
14	1225422	T	A	.	.	0.146	0.976	1	1	0.712226	0.828057	0.752825	NA	NA	NA
14	1227870	T	C	I597T	NS	0.0217	1	1	1	0.973378	0.973684	0.959016	PVP01_1428700	1,225,902 - 1,230,319 (+)	conserved Plasmodium protein, unknown function
14	1239487	T	C	.	.	0.146	1	1	1	0.826357	0.828057	0.752825	NA	NA	NA
14	1248575	G	A	N51	S	0.0625	0.976	1	1	0.808813	0.925	0.886364	PVP01_1429000	1,242,635 - 1,248,727 (-)	CCR4-associated factor 1, putative
14	1260021	C	T	H218	S	0.0417	0.938	1	0.75	0.689352	0.949777	0.517707	PVP01_1429200	1,259,368 - 1,261,188 (+)	mitochondrial carrier protein, putative
14	1262911	G	C	S646C	NS	0	0.00481	0.991	0.962	0.000904977	0.951351	0.923077	PVP01_1429300	1,262,207 - 1,264,847 (-)	cullin-1, putative
14	1270911	C	G	G383A	NS	0.167	1	0.973	0.942	0.802469	0.672339	0.612665	PVP01_1429500	1,269,756 - 1,272,304 (-)	hydroxymethyldihydropterin pyrophosphokinase-dihydropteroate synthase, putative
14	1275750	T	C	.	.	0	0.0144	0.968	0.288	0.00273639	0.843982	0.162896	NA	NA	NA
14	1283449	C	T	.	.	0.0417	0.981	0.823	0.0769	0.854857	0.412476	0.005501	NA	NA	NA
14	1296100	A	G	K125	S	0.917	0.00962	0.842	0.173	0.850337	0.00653401	0.554036	PVP01_1430000	1,294,483 - 1,297,856 (+)	protein phosphatase PPM5, putative
14	1296340	T	C	S205	S	0.146	1	1	1	0.826357	0.828057	0.752825	PVP01_1430000	1,294,483 - 1,297,856 (+)	protein phosphatase PPM5, putative
14	1309020	T	G	.	.	0	0.875	0.973	0.94	0.567568	0.863774	0.882629	NA	NA	NA
14	1314524	C	G	.	.	0.0417	1	0.865	0.904	0.949206	0.489765	0.742461	PVP01_1430400	1,310,045 - 1,316,657 (+)	JmjC domain-containing protein, putative
14	1315467	T	C	.	.	0.167	1	1	1	0.802469	0.804348	0.722222	PVP01_1430400	1,310,045 - 1,316,657 (+)	JmjC domain-containing protein, putative
14	1320407	C	A	G701	S	0	0.918	1	1	0.678107	1	1	PVP01_1430500	1,318,305 - 1,322,540 (+)	conserved Plasmodium protein, unknown function
14	1322033	C	T	.	.	0.109	1	1	1	0.869494	0.870838	0.81003	PVP01_1430500	1,318,305 - 1,322,540 (+)	conserved Plasmodium protein, unknown function
14	1323919	G	A	G88S	NS	0.152	1	1	1	0.819063	0.820819	0.743402	PVP01_1430600	1,323,658 - 1,326,144 (+)	RuvB-like helicase 1, putative
14	1399480	C	T	.	.	0.0625	0.827	1	1	0.411575	0.925	0.886364	NA	NA	NA
14	1456300	T	G	.	.	0.0417	0.567	0.968	0.981	0.16903	0.795852	0.883684	PVP01_1433900	1,453,477 - 1,456,471 (+)	conserved Plasmodium protein, unknown function
14	1513891	A	G	.	.	0.167	0.986	1	1	0.73102	0.804348	0.722222	NA	NA	NA
14	1542345	C	A	.	.	0.958	0.024	0.65	0.0962	0.833582	0.0667941	0.742461	NA	NA	NA
14	1542509	G	A	.	.	0.0208	1	1	1	0.974482	0.974776	0.960692	NA	NA	NA
14	1542856	G	A	.	.	0.0833	1	1	1	0.899371	0.900442	0.85119	NA	NA	NA
14	1591473	T	C	.	.	0.0417	0.981	1	1	0.854857	0.949777	0.92284	NA	NA	NA
14	1593229	C	T	P504L	NS	0.0208	0.438	1	0.865	0.114882	0.974776	0.716713	PVP01_1437800	1,591,719 - 1,600,280 (+)	formin 2, putative
14	1644904	C	A	T1584N	NS	0.0625	0.0817	1	0.519	0.000782269	0.925	0.24794	PVP01_1438700	1,639,977 - 1,648,851 (+)	cell cycle associated protein, putative
14	1662337	T	C	.	.	0.0417	0.851	1	1	0.474432	0.949777	0.92284	NA	NA	NA
14	1664726	G	A	.	.	0	0.139	0.977	1	0.0294815	0.885263	1	NA	NA	NA
14	1669255	C	T	.	.	0.167	0.577	1	1	0.102564	0.804348	0.722222	NA	NA	NA
14	1669519	A	T	.	.	0.104	0.683	0.986	0.958	0.208548	0.804479	0.735304	NA	NA	NA
14	1689540	G	A	.	.	0.0833	0.947	0.991	1	0.673836	0.851565	0.85119	PVP01_1439600	1,688,166 - 1,692,260 (-)	conserved Plasmodium protein, unknown function
14	1702548	T	C	.	.	0.0417	0.865	0.981	1	0.502989	0.854164	0.92284	NA	NA	NA
14	1730868	T	C	.	.	0.104	0.986	0.759	1	0.802941	0.273202	0.817251	NA	NA	NA
14	1767092	G	T	W2262L	NS	0	0.745	0.973	0.981	0.354151	0.863774	0.960754	PVP01_1440800	1,760,308 - 1,770,429 (+)	AP2 domain transcription factor AP2-G, putative
14	1799116	T	C	E456	S	0.0625	0.495	1	0.481	0.117562	0.925	0.216604	PVP01_1441500	1,796,758 - 1,800,483 (-)	DNA gyrase subunit A, putative
14	1807153	A	G	R1391	S	0.104	0.788	1	0.942	0.317969	0.876101	0.705874	PVP01_1441600	1,802,587 - 1,808,321 (+)	phospholipid-transporting ATPase, putative
14	1813645	A	T	C3109S	NS	0.0625	0.721	0.991	1	0.274847	0.876068	0.886364	PVP01_1441700	1,808,487 - 1,822,969 (-)	conserved Plasmodium protein, unknown function
14	1829555	G	C	.	.	0.104	0.971	1	1	0.739884	0.876101	0.817251	NA	NA	NA
14	1847223	G	C	.	.	0	0.673	0.959	1	0.278515	0.806498	1	NA	NA	NA
14	1851679	C	G	.	.	0.0625	1	1	1	0.924171	0.925	0.886364	NA	NA	NA
14	1881390	T	G	S254R	NS	0	0.889	1	1	0.6013	1	1	PVP01_1443300	1,880,402 - 1,885,757 (+)	isoleucine--tRNA ligase, putative
14	1887638	C	G	K744N	NS	0.0208	0.976	0.748	1	0.858607	0.327346	0.960692	PVP01_1443400	1,886,064 - 1,889,869 (-)	conserved Plasmodium protein, unknown function
14	1887644	C	A	L742	S	0.0208	0.962	0.748	1	0.799195	0.327346	0.960692	PVP01_1443400	1,886,064 - 1,889,869 (-)	conserved Plasmodium protein, unknown function
14	1921208	G	A	R249K	NS	0	0.981	0.959	1	0.905325	0.807966	1	PVP01_1444300	1,920,365 - 1,921,473 (+)	haloacid dehalogenase-like hydrolase, putative
14	1923997	T	G	M246L	NS	0	1	1	1	1	1	1	PVP01_1444400	1,922,633 - 1,924,732 (-)	conserved Plasmodium protein, unknown function
14	1923998	C	G	T245	S	0	1	1	1	1	1	1	PVP01_1444400	1,922,633 - 1,924,732 (-)	conserved Plasmodium protein, unknown function
14	1924051	T	C	T228A	NS	0.0217	1	1	1	0.973378	0.973684	0.959016	PVP01_1444400	1,922,633 - 1,924,732 (-)	conserved Plasmodium protein, unknown function
14	1924658	C	T	E25	S	0.0833	1	1	1	0.899371	0.900442	0.85119	PVP01_1444400	1,922,633 - 1,924,732 (-)	conserved Plasmodium protein, unknown function
14	1959267	G	A	.	.	0.0208	0.721	1	0.9	0.308839	0.974776	0.773194	NA	NA	NA
14	1962459	G	T	V606L	NS	0	0.428	0.991	1	0.122985	0.951351	1	PVP01_1445400	1,960,644 - 1,966,844 (+)	potassium channel, putative
14	1968564	C	G	Q333E	NS	0.167	1	1	1	0.802469	0.804348	0.722222	PVP01_1445500	1,967,568 - 1,970,699 (+)	conserved Plasmodium protein, unknown function
14	1994131	T	G	S1107R	NS	0.0652	1	1	1	0.920923	0.921784	0.881703	PVP01_1446000	1,994,123 - 1,997,449 (-)	elongator complex protein 3, putative
14	1997054	A	G	F132	S	0	0.894	0.991	1	0.613187	0.951351	1	PVP01_1446000	1,994,123 - 1,997,449 (-)	elongator complex protein 3, putative
14	1997057	C	T	E131	S	0.0208	0.995	1	1	0.949375	0.974776	0.960692	PVP01_1446000	1,994,123 - 1,997,449 (-)	elongator complex protein 3, putative
14	2007578	T	C	.	.	0.13	0.99	1	1	0.795263	0.845714	0.776119	NA	NA	NA
14	2011707	T	C	.	.	0.087	0.938	1	1	0.638142	0.896194	0.845201	NA	NA	NA
14	2017015	T	G	M1052R	NS	0	0.812	0.995	0.808	0.448276	0.975179	0.668435	PVP01_1446600	2,013,632 - 2,017,019 (+)	conserved Plasmodium protein, unknown function
14	2022656	T	C	H217R	NS	0	0.683	1	0.981	0.287449	1	0.960754	PVP01_1446800	2,020,621 - 2,023,305 (-)	merozoite surface protein 9
14	2024175	A	G	.	.	0.146	0.928	1	1	0.545201	0.828057	0.752825	NA	NA	NA
14	2029491	A	C	E788D	NS	0	0.714	1	0.98	0.318412	1	0.959217	PVP01_1446900	2,027,128 - 2,030,568 (+)	conserved Plasmodium protein, unknown function
14	2029686	C	G	L853	S	0	0.721	1	0.654	0.32656	1	0.475524	PVP01_1446900	2,027,128 - 2,030,568 (+)	conserved Plasmodium protein, unknown function
14	2038399	G	C	L494	S	0.104	0.798	1	1	0.330747	0.876101	0.817251	PVP01_1447000	2,030,881 - 2,039,880 (-)	WD repeat-containing protein, putative
14	2051169	T	G	L1453	S	0.0417	0.553	0.995	0.846	0.160441	0.924759	0.650326	PVP01_1447200	2,046,811 - 2,051,448 (+)	conserved Plasmodium protein, unknown function
14	2065363	C	A	T608K	NS	0	0.875	1	0.981	0.567568	1	0.960754	PVP01_1447400	2,063,541 - 2,066,498 (+)	conserved Plasmodium protein, unknown function
14	2074340	A	G	N308	S	0	0.38	0.964	1	0.102999	0.826255	1	PVP01_1447700	2,072,438 - 2,075,263 (-)	conserved Plasmodium protein, unknown function
14	2078168	G	A	R452Q	NS	0	0.779	1	1	0.397709	1	1	PVP01_1447900	2,076,814 - 2,078,931 (+)	conserved Plasmodium protein, unknown function
14	2090885	A	T	M216K	NS	0.0833	0.904	1	0.885	0.547009	0.900442	0.641026	PVP01_1448100	2,086,623 - 2,092,847 (-)	conserved Plasmodium protein, unknown function
14	2100103	G	A	K1561	S	0	0.62	1	0.3	0.234403	1	0.170616	PVP01_1448200	2,093,665 - 2,100,840 (+)	conserved Plasmodium protein, unknown function
14	2108479	C	G	L876	S	0.0417	0.837	1	1	0.448019	0.949777	0.92284	PVP01_1448400	2,105,607 - 2,108,737 (+)	vacuolar transporter chaperone, putative
14	2123516	C	T	L190	S	0.0652	0.976	0.613	0.481	0.8056	0.175362	0.213193	PVP01_1449000	2,122,827 - 2,124,724 (+)	pre-mRNA-splicing regulator, putative
14	2128760	C	A	.	.	0.146	0.971	1	1	0.692318	0.828057	0.752825	NA	NA	NA
14	2170669	A	G	.	.	0.125	0.952	1	1	0.643578	0.851974	0.784483	NA	NA	NA
14	2206666	T	C	V806	S	0	0.827	1	1	0.472527	1	1	PVP01_1450700	2,206,465 - 2,209,219 (-)	CG2-related protein, putative
14	2206669	G	A	F805	S	0	0.812	1	1	0.448276	1	1	PVP01_1450700	2,206,465 - 2,209,219 (-)	CG2-related protein, putative
14	2243199	C	A	Q624K	NS	0	0.837	0.977	1	0.489681	0.884319	1	PVP01_1451500	2,241,330 - 2,244,995 (+)	pentatricopeptide repeat domain-containing protein, putative
14	2248164	G	A	.	.	0.167	1	1	1	0.802469	0.804348	0.722222	NA	NA	NA
14	2254249	C	T	Y1011	S	0	0.841	0.995	1	0.498575	0.974958	1	PVP01_1451700	2,251,217 - 2,265,240 (+)	asparagine and aspartate rich protein 1, putative
14	2261460	G	C	R3415T	NS	0.167	1	1	1	0.802469	0.804348	0.722222	PVP01_1451700	2,251,217 - 2,265,240 (+)	asparagine and aspartate rich protein 1, putative
14	2261685	T	C	L3490P	NS	0.109	0.812	1	1	0.347101	0.870838	0.81003	PVP01_1451700	2,251,217 - 2,265,240 (+)	asparagine and aspartate rich protein 1, putative
14	2267161	A	C	N483T	NS	0	0.495	0.986	0.731	0.155354	0.928458	0.565757	PVP01_1451800	2,265,714 - 2,267,240 (+)	homocysteine S-methyltransferase, putative
14	2308430	C	G	V345L	NS	0.104	0.928	1	1	0.589886	0.876101	0.817251	PVP01_1452800	2,306,166 - 2,309,604 (-)	upregulated in late gametocytes ULG8, putative
14	2329156	C	G	.	.	0.087	1	1	1	0.895082	0.896194	0.845201	NA	NA	NA
14	2375225	T	C	.	.	0.0435	0.764	0.982	1	0.339408	0.852822	0.919614	NA	NA	NA
14	2404779	C	T	A937V	NS	0.0208	0.913	1	0.981	0.640765	0.974776	0.921477	PVP01_1455300	2,401,970 - 2,407,012 (+)	conserved Plasmodium protein, unknown function
14	2420221	G	C	.	.	0.109	1	1	1	0.869494	0.870838	0.81003	NA	NA	NA
14	2466065	G	A	G254D	NS	0.104	0.923	1	1	0.576048	0.876101	0.817251	PVP01_1456900	2,465,305 - 2,467,563 (+)	acyl-CoA synthetase, putative
14	2498858	G	C	.	.	0.0208	0.875	0.973	0.962	0.545275	0.838877	0.883864	NA	NA	NA
14	2521088	G	A	E2496	S	0.0208	0.952	1	1	0.763062	0.974776	0.960692	PVP01_1457900	2,513,601 - 2,530,064 (+)	conserved Plasmodium protein, unknown function
14	2560349	A	C	.	.	0.0833	0.798	1	1	0.348865	0.900442	0.85119	NA	NA	NA
14	2562660	A	G	.	.	0	0.173	0.977	0.962	0.0377622	0.885263	0.923077	NA	NA	NA
14	2611652	T	C	.	.	0.0208	0.596	0.986	0.865	0.20181	0.903325	0.716713	NA	NA	NA
14	2636063	A	G	L687	S	0.0435	0.183	0.973	0.2	0.0223557	0.813171	0.0559583	PVP01_1461000	2,632,065 - 2,638,286 (-)	double C2-like domain-containing protein, putative
14	2636074	A	T	M683K	NS	0	0.183	0.973	0.2	0.0402258	0.864865	0.107143	PVP01_1461000	2,632,065 - 2,638,286 (-)	double C2-like domain-containing protein, putative
14	2636991	T	C	Q377	S	0.0208	0.962	0.577	0.462	0.799195	0.18094	0.258547	PVP01_1461000	2,632,065 - 2,638,286 (-)	double C2-like domain-containing protein, putative
14	2676847	C	G	A373G	NS	0.0625	0.856	0.995	0.923	0.462813	0.900218	0.739704	PVP01_1462000	2,675,730 - 2,678,836 (+)	conserved Plasmodium protein, unknown function
14	2695586	G	A	R72	S	0.167	1	1	1	0.802469	0.804348	0.722222	PVP01_1462600	2,694,842 - 2,697,905 (+)	conserved Plasmodium protein, unknown function
14	2695595	G	A	K75	S	0.167	1	1	1	0.802469	0.804348	0.722222	PVP01_1462600	2,694,842 - 2,697,905 (+)	conserved Plasmodium protein, unknown function
14	2695596	C	T	H76Y	NS	0.167	1	1	1	0.802469	0.804348	0.722222	PVP01_1462600	2,694,842 - 2,697,905 (+)	conserved Plasmodium protein, unknown function
14	2699926	T	G	A957	S	0	0.582	1	0.308	0.206838	1	0.175824	PVP01_1462700	2,698,372 - 2,702,796 (-)	kinesin, putative
14	2702254	G	A	N181	S	0.0208	0.904	1	1	0.614755	0.974776	0.960692	PVP01_1462700	2,698,372 - 2,702,796 (-)	kinesin, putative
14	2703798	A	C	.	.	0.0417	0.635	1	0.712	0.214721	0.949777	0.470797	NA	NA	NA
14	2704605	A	C	.	.	0.0417	0.558	1	0.981	0.163262	0.949777	0.883684	NA	NA	NA
14	2712453	T	C	I229T	NS	0.146	0.885	1	1	0.438925	0.828057	0.752825	PVP01_1463000	2,711,768 - 2,713,695 (+)	conserved Plasmodium protein, unknown function
14	2721938	A	G	.	.	0.0455	0.87	0.991	1	0.509113	0.896704	0.916107	NA	NA	NA
14	2742522	C	A	P461	S	0.0417	0.981	1	1	0.854857	0.949777	0.92284	PVP01_1463700	2,741,140 - 2,742,666 (+)	pre-mRNA-splicing factor CWC26, putative
14	2759740	A	G	L229	S	0	0.587	0.986	1	0.210103	0.926591	1	PVP01_1464400	2,759,054 - 2,760,848 (+)	GPI mannosyltransferase 2, putative
14	2761722	T	G	K258N	NS	0	0.303	0.995	1	0.0753288	0.975179	1	PVP01_1464500	2,761,587 - 2,762,495 (-)	peptidyl-prolyl cis-trans isomerase FKBP35, putative
14	2764999	A	T	.	.	0.174	0.832	1	1	0.319125	0.796149	0.711816	NA	NA	NA
14	2784409	A	G	.	.	0.174	0.957	1	1	0.606491	0.796149	0.711816	NA	NA	NA
14	2808388	A	G	I1326V	NS	0.125	1	1	1	0.850467	0.851974	0.784483	PVP01_1465800	2,804,413 - 2,811,303 (+)	conserved Plasmodium protein, unknown function
14	2810451	C	G	G2013	S	0.152	1	1	1	0.819063	0.820819	0.743402	PVP01_1465800	2,804,413 - 2,811,303 (+)	conserved Plasmodium protein, unknown function
14	2810555	C	G	A2048G	NS	0.13	0.812	1	1	0.328237	0.845714	0.776119	PVP01_1465800	2,804,413 - 2,811,303 (+)	conserved Plasmodium protein, unknown function
14	2853334	A	G	S554P	NS	0	0.101	0.982	0.635	0.0206219	0.90566	0.45465	PVP01_1466900	2,845,989 - 2,854,993 (-)	THO complex subunit 2, putative
14	2862026	C	G	A1994	S	0	0.543	1	0.96	0.182356	1	0.920128	PVP01_1467200	2,860,265 - 2,868,007 (-)	osmiophilic body protein G377, putative
14	2862082	G	C	L1976V	NS	1	0.139	0.0321	0.0385	0.536464	0.842736	0.923077	PVP01_1467200	2,860,265 - 2,868,007 (-)	osmiophilic body protein G377, putative
14	2862134	C	G	L1958F	NS	0.0208	0.938	1	0.981	0.713379	0.974776	0.921477	PVP01_1467200	2,860,265 - 2,868,007 (-)	osmiophilic body protein G377, putative
14	2879231	A	G	I274V	NS	0.0833	0.808	1	1	0.362581	0.900442	0.85119	PVP01_1467400	2,878,185 - 2,879,305 (+)	vacuolar protein sorting-associated protein 26, putative
14	2881282	A	T	K280N	NS	0	0.212	0.964	1	0.0478955	0.826255	1	PVP01_1467500	2,880,443 - 2,882,392 (+)	conserved Plasmodium protein, unknown function
14	2882227	G	C	V595	S	0	0.024	0.959	0.0577	0.004597	0.807966	0.0285488	PVP01_1467500	2,880,443 - 2,882,392 (+)	conserved Plasmodium protein, unknown function
14	2885520	C	T	.	.	0.0417	0.399	0.977	0.104	0.0877264	0.834582	0.0141992	NA	NA	NA
14	2893027	C	A	P285	S	0	0.125	0.973	0.962	0.026087	0.864865	0.923077	PVP01_1467900	2,891,982 - 2,896,942 (+)	DNA repair protein rhp16, putative
14	2896397	A	C	R1409	S	0.0208	0.188	1	1	0.0320988	0.974776	0.960692	PVP01_1467900	2,891,982 - 2,896,942 (+)	DNA repair protein rhp16, putative
14	2896610	C	T	H1480Y	NS	0.0417	0.837	0.991	1	0.448019	0.900794	0.92284	PVP01_1467900	2,891,982 - 2,896,942 (+)	DNA repair protein rhp16, putative
14	2897057	A	C	.	.	0.109	0.5	0.995	0.981	0.0953603	0.846092	0.77122	NA	NA	NA
14	2900654	A	G	.	.	0.0208	0.139	0.982	0.962	0.0207095	0.881376	0.883864	NA	NA	NA
14	2901119	T	G	.	.	0	0.332	0.977	0.78	0.0851501	0.885263	0.629879	NA	NA	NA
14	2902511	C	T	S65N	NS	0.146	0.553	1	0.981	0.10119	0.828057	0.714288	PVP01_1468100	2,901,378 - 2,903,128 (-)	conserved Plasmodium protein, unknown function
14	2906043	C	T	T77I	NS	0	0.12	0.995	0.923	0.024975	0.975179	0.852071	PVP01_1468200	2,905,396 - 2,906,384 (+)	conserved Plasmodium protein, unknown function
14	2906054	T	A	L81I	NS	0	0.12	0.995	0.923	0.024975	0.975179	0.852071	PVP01_1468200	2,905,396 - 2,906,384 (+)	conserved Plasmodium protein, unknown function
14	2906268	G	A	G97R	NS	0	0.115	0.995	0.923	0.0238727	0.974958	0.852071	PVP01_1468200	2,905,396 - 2,906,384 (+)	conserved Plasmodium protein, unknown function
14	2911506	A	G	.	.	0.0208	0.154	0.991	0.9	0.0240034	0.92617	0.773194	PVP01_1468400	2,910,869 - 2,912,518 (-)	thymidylate kinase, putative
14	2913531	T	C	K445R	NS	0	0.154	0.991	0.942	0.032967	0.951351	0.886878	PVP01_1468500	2,913,488 - 2,914,864 (-)	conserved Plasmodium protein, unknown function
14	2914040	T	C	G275	S	0.0417	0.245	0.977	0.962	0.0384389	0.835518	0.846164	PVP01_1468500	2,913,488 - 2,914,864 (-)	conserved Plasmodium protein, unknown function
14	2916214	C	T	.	.	0.0208	0.13	0.973	0.942	0.0185721	0.839963	0.847756	NA	NA	NA
14	2917060	T	C	F238	S	0.0833	0.654	1	0.962	0.200101	0.900442	0.77497	PVP01_1468600	2,916,347 - 2,918,542 (+)	ATP-dependent RNA helicase DRS1, putative
14	2918065	C	G	L573	S	0.0417	0.399	0.973	0.981	0.0877264	0.814224	0.883684	PVP01_1468600	2,916,347 - 2,918,542 (+)	ATP-dependent RNA helicase DRS1, putative
14	2918581	T	A	.	.	0	0.115	0.968	0.942	0.0238727	0.845209	0.886878	NA	NA	NA
14	2919107	A	C	.	.	0	0.135	0.968	0.94	0.0283401	0.845209	0.882629	NA	NA	NA
14	2919188	T	C	.	.	0.0682	0.913	1	0.96	0.586137	0.918281	0.797318	NA	NA	NA
14	2919362	C	A	.	.	0.146	0.889	1	0.981	0.449252	0.828057	0.714288	NA	NA	NA
14	2921515	A	G	S211G	NS	0	0.361	0.968	0.923	0.0956226	0.845209	0.852071	PVP01_1468700	2,920,885 - 2,922,915 (+)	conserved Plasmodium protein, unknown function
14	2922121	G	A	G413S	NS	0.0217	0.293	0.968	0.885	0.0611702	0.819334	0.745972	PVP01_1468700	2,920,885 - 2,922,915 (+)	conserved Plasmodium protein, unknown function
14	2922464	G	A	G527E	NS	0	0.226	0.959	0.923	0.0518955	0.806498	0.852071	PVP01_1468700	2,920,885 - 2,922,915 (+)	conserved Plasmodium protein, unknown function
14	2934009	C	G	.	.	0.109	0.995	1	1	0.844454	0.870838	0.81003	NA	NA	NA
14	2936824	C	T	S1412N	NS	0.104	0.99	0.986	1	0.82583	0.804479	0.817251	PVP01_1469200	2,934,285 - 2,942,685 (-)	rhoptry neck protein 3, putative
14	2947188	C	T	V11I	NS	0.0208	1	1	1	0.974482	0.974776	0.960692	PVP01_1469300	2,946,813 - 2,947,218 (-)	conserved Plasmodium protein, unknown function
14	2957414	C	T	.	.	0.0217	0.889	1	1	0.577544	0.973684	0.959016	PVP01_1469400	2,953,188 - 2,961,889 (+)	reticulocyte binding protein 3, pseudogene
14	2965106	T	A	K2632N	NS	0	1	1	0.981	1	1	0.960754	PVP01_1469500	2,964,395 - 2,973,480 (-)	hypothetical protein
14	2965113	G	C	P2630R	NS	0	1	1	0.981	1	1	0.960754	PVP01_1469500	2,964,395 - 2,973,480 (-)	hypothetical protein
14	2965381	C	G	E2541Q	NS	0	0.981	1	0.979	0.905325	1	0.957555	PVP01_1469500	2,964,395 - 2,973,480 (-)	hypothetical protein
14	2965470	T	C	D2511G	NS	0	1	0.685	0.9	1	0.278516	0.81203	PVP01_1469500	2,964,395 - 2,973,480 (-)	hypothetical protein
14	2965632	T	G	D2457A	NS	0.0208	1	0.698	0.865	0.974482	0.274922	0.716713	PVP01_1469500	2,964,395 - 2,973,480 (-)	hypothetical protein
14	2966029	A	T	C2325S	NS	0	0.99	1	0.981	0.950769	1	0.960754	PVP01_1469500	2,964,395 - 2,973,480 (-)	hypothetical protein
14	2970508	A	G	C832R	NS	0.0208	1	1	0.98	0.974482	0.974776	0.919942	PVP01_1469500	2,964,395 - 2,973,480 (-)	hypothetical protein
14	2972154	C	T	R283Q	NS	0	0.649	1	0.981	0.25747	1	0.960754	PVP01_1469500	2,964,395 - 2,973,480 (-)	hypothetical protein
14	2974424	G	T	.	.	0	0.596	0.986	1	0.216783	0.928458	1	NA	NA	NA
14	2974773	T	C	.	.	0	0.524	0.991	1	0.171115	0.950927	1	NA	NA	NA
14	2975303	A	G	.	.	0.0435	0.505	0.991	0.98	0.133247	0.898635	0.878934	NA	NA	NA
14	2985874	A	T	I508N	NS	0	0.942	1	0.981	0.753846	1	0.960754	PVP01_1469800	2,985,249 - 2,987,569 (-)	tryptophan-rich protein
14	3001907	G	A	.	.	0.087	0.529	1	0.731	0.120395	0.896194	0.424225	NA	NA	NA
