# Supplementary material for: Genomic Analysis of Plasmodium vivax in Southern Ethiopia Reveals Selective Pressures in Multiple Parasite Mechanisms
Source: J Infect Dis. 2019 Jan 21;220(11):1738–49. doi: 10.1093/infdis/jiz016 (PMC6804337; doi:10.1093/infdis/jiz016)
Supplement: jiz016_suppl_Supplementary_Data-6 [file jiz016_suppl_supplementary_data-6.xlsx]

## Sheet: TajimaD
Supplementary Table 6. Genes amongst the top 1 and 99 percentile of Tajima’s D scores
Gene ID	Name	Genomic Location	Product Description	1st or 99th percentile	ET: D	ET: No. SNPs	ET-D: D	ET-D: No. SNPs	TH: D	TH: No. SNPs	ID: D	ID: No. SNPs	ALL: D	ALL: No. SNPs
PVP01_1130700	-	PvP01_11_v1: 1,323,128 - 1,326,230 (+)	conserved Plasmodium protein, unknown function	ET, ET-D	-1.53107	7	-1.53831	8	0.13105	12	-0.65923	18	-1.52717	32
PVP01_0103200	-	PvP01_01_v1: 145,861 - 151,359 (+)	conserved Plasmodium protein, unknown function	ET	-1.43968	11	0.48595	13	-0.75013	26	-1.33711	40	-1.7031	69
PVP01_0726700	-	PvP01_07_v1: 1,138,858 - 1,141,276 (-)	conserved Plasmodium protein, unknown function	ET	-1.4107	5	-0.16706	5	-0.70317	9	-1.771	21	-1.83533	30
PVP01_1225400	MyoF	PvP01_12_v1: 985,781 - 992,295 (+)	myosin C, putative	ET, ET-D	-1.35826	9	-1.41488	9	-0.66319	30	-1.59422	46	-1.93304	75
PVP01_1126900	QCR9	PvP01_11_v1: 1,190,729 - 1,191,465 (-)	cytochrome b-c1 complex subunit 9, putative	ET, ET-D	-1.3258	4	-1.46071	4	0.15746	6	-1.76086	10	-1.35699	17
PVP01_1414100	MTFMT	PvP01_14_v1: 628,503 - 630,542 (+)	methionyl-tRNA formyltransferase, putative	ET, ET-D	-1.3258	4	-1.27156	4	-0.10305	16	-0.01639	14	-0.90267	24
PVP01_0809600	PPM10	PvP01_08_v1: 425,001 - 426,209 (+)	protein phosphatase, putative	ET	-1.3258	4	-1.10042	4	-0.14864	4	-0.80856	6	-1.49612	12
PVP01_1140300	-	PvP01_11_v1: 1,719,835 - 1,721,568 (-)	conserved Plasmodium protein, unknown function	ET	-1.3258	4	-1.10042	4	-0.19268	1	-1.57948	9	-1.79547	12
PVP01_1252700	KIN	PvP01_12_v1: 2,152,503 - 2,155,088 (-)	serine/threonine protein kinase KIN, putative	ET	-1.3258	4	-0.94412	5	-0.81688	10	-1.68463	19	-1.98616	30
PVP01_1029500	-	PvP01_10_v1: 1,278,219 - 1,279,913 (-)	MOLO1 domain-containing protein, putative	ET	-1.3258	4	-0.91127	4	-0.40821	14	-1.30904	18	-1.54378	30
PVP01_0513000	DHX36	PvP01_05_v1: 542,431 - 545,227 (+)	ATP-dependent RNA helicase DHX36, putative	ET	-1.3258	4	-0.82993	6	-0.40856	8	-1.26479	21	-1.46719	28
PVP01_0803600	EFTUD2	PvP01_08_v1: 174,624 - 178,367 (-)	U5 small nuclear ribonuclear protein, putative	ET	-1.3258	4	-0.74013	4	-0.9887	15	-1.63707	26	-2.03333	41
PVP01_1004600	TIC22	PvP01_10_v1: 227,525 - 228,583 (-)	apicoplast TIC22 protein, putative	ET, ET-D	-1.28894	6	-1.49653	6	-1.33072	3	-1.72439	8	-2.21016	17
PVP01_0421500	-	PvP01_04_v1: 871,333 - 872,883 (-)	conserved Plasmodium protein, unknown function	ET	-1.28894	6	-1.08579	6	-0.74534	6	-1.75736	12	-2.07143	20
PVP01_0418500	ADSL	PvP01_04_v1: 764,639 - 766,033 (-)	adenylosuccinate lyase	ET	-1.28894	6	-0.60099	6	-0.399	9	-0.95459	18	-0.95989	23
PVP01_0110600	-	PvP01_01_v1: 507,279 - 512,669 (+)	conserved Plasmodium protein, unknown function	TH	1.98096	5	1.20043	7	-1.99386	29	-1.66369	38	-2.15472	64
PVP01_1470200	-	PvP01_14_v1: 3,003,906 - 3,005,180 (-)	Plasmodium exported protein, unknown function	ET	-1.24462	6	-0.84877	6	0.51118	2	-1.27391	6	-1.33505	13
PVP01_0512200	MED7	PvP01_05_v1: 521,190 - 521,888 (+)	mediator of RNA polymerase II transcription subunit 7, putative	ET, ET-D	-1.21304	3	-1.46071	4	0.45824	5	0.47634	5	0.09477	11
PVP01_1018800	ROM9	PvP01_10_v1: 833,785 - 835,369 (+)	rhomboid protease ROM9, putative	ET, ET-D	-1.21304	3	-1.46071	4	-1.04154	6	-1.48865	11	-1.87199	18
PVP01_1144600	-	PvP01_11_v1: 1,893,939 - 1,896,068 (-)	conserved Plasmodium protein, unknown function	ET, ET-D	-1.21304	3	-1.46071	4	-1.35857	9	-1.61447	10	-2.02358	22
PVP01_1317800	-	PvP01_13_v1: 830,264 - 831,652 (-)	succinyl-CoA ligase [ADP-forming] subunit beta, putative	ET, ET-D	-1.21304	3	-1.46071	4	-1.42987	3	-1.79989	6	-2.12896	12
PVP01_1201500	-	PvP01_12_v1: 57,985 - 58,957 (-)	Plasmodium exported protein (PHIST), unknown function	ET, ET-D	-1.21304	3	-1.33084	3	-1.06686	4	-0.54547	4	-1.47045	11
PVP01_1006900	-	PvP01_10_v1: 301,927 - 303,112 (-)	transmembrane emp24 domain-containing protein, putative	ET, ET-D	-1.21304	3	-1.33084	3	-1.41769	4	-0.70678	8	-1.35296	13
PVP01_0838300	-	PvP01_08_v1: 1,626,678 - 1,627,672 (-)	Plasmodium exported protein, unknown function	ET, ET-D	-1.21304	3	-1.33084	3	-0.36276	10	-1.18578	8	-1.51721	17
PVP01_0109300	CRT	PvP01_01_v1: 442,225 - 445,633 (+)	chloroquine resistance transporter, putative	ET, ET-D	-1.21304	3	-1.33084	3	-1.45927	24	-1.34636	22	-1.85178	43
PVP01_1253300	P23	PvP01_12_v1: 2,175,101 - 2,176,573 (-)	co-chaperone p23, putative	ET, ET-D	-1.21304	3	-1.33084	3	-1.58227	4	-1.47371	6	-2.08289	13
PVP01_1205400	-	PvP01_12_v1: 209,007 - 210,332 (-)	cytidine and deoxycytidylate deaminase, putative	ET, ET-D	-1.21304	3	-1.33084	3	-0.84201	8	-1.5161	10	-1.72956	20
PVP01_1207000	LRR4.1	PvP01_12_v1: 284,995 - 286,712 (-)	leucine-rich repeat protein	ET, ET-D	-1.21304	3	-1.33084	3	-0.05798	2	-1.72029	13	-1.89547	17
PVP01_0608600	-	PvP01_06_v1: 387,000 - 388,934 (+)	HORMA domain protein, putative	ET, ET-D	-1.21304	3	-1.33084	3	-1.0902	8	-2.04496	15	-2.07854	24
PVP01_0111900	-	PvP01_01_v1: 546,578 - 548,638 (+)	regulator of chromosome condensation, putative	ET, ET-D	-1.21304	3	-1.27156	4	-1.3515	11	-0.71855	17	-1.46334	25
PVP01_0908300	-	PvP01_09_v1: 445,243 - 446,459 (-)	prefoldin, putative	ET, ET-D	-1.21304	3	-1.27156	4	-0.43883	4	-1.47258	20	-1.73761	23
PVP01_1342600	-	PvP01_13_v1: 1,874,595 - 1,878,062 (+)	conserved Plasmodium protein, unknown function	ET, ET-D	-1.21304	3	-1.27156	4	-0.01499	8	-1.74778	20	-1.91142	32
PVP01_0217000	-	PvP01_02_v1: 734,503 - 736,528 (-)	heat shock protein, putative	ET, ET-D	-1.21304	3	-1.27156	4	-1.64414	12	-1.76668	9	-2.00348	20
PVP01_0504300	-	PvP01_05_v1: 183,511 - 184,385 (-)	conserved Plasmodium protein, unknown function	ET	-1.21304	3	-1.10106	3	-1.33807	7	-1.07751	7	-1.74286	13
PVP01_0521100	APH	PvP01_05_v1: 860,972 - 861,964 (-)	acylated pleckstrin-homology domain-containing protein, putative	ET	-1.21304	3	-1.10106	3	-1.22309	2	-1.22396	5	-1.95288	10
PVP01_0730400	-	PvP01_07_v1: 1,288,966 - 1,291,105 (+)	PIH1 domain-containing protein, putative	ET	-1.21304	3	-1.10106	3	-1.31092	8	-1.73869	15	-2.21154	27
PVP01_1204600	SNRPE	PvP01_12_v1: 185,359 - 186,110 (+)	small nuclear ribonucleoprotein E, putative	ET	-1.21304	3	-1.10106	3	-1.22309	2	-1.79989	6	-1.99269	10
PVP01_0937000	-	PvP01_09_v1: 1,588,394 - 1,590,058 (+)	conserved Plasmodium protein, unknown function	ET	-1.21304	3	-0.89317	3	-0.32276	5	-1.96393	15	-2.00448	22
PVP01_0404900	-	PvP01_04_v1: 219,558 - 220,885 (-)	Plasmodium exported protein, unknown function	ET	-1.21304	3	-0.75815	4	-0.57606	5	-0.66564	9	-0.98841	14
PVP01_1419600	-	PvP01_14_v1: 846,559 - 849,033 (-)	conserved Plasmodium protein, unknown function	ET	-1.21304	3	-0.70715	3	-0.44817	5	-1.69265	18	-2.02343	24
PVP01_0607800	Kelch10	PvP01_06_v1: 350,603 - 353,233 (+)	kelch domain-containing protein, putative	ET	-1.21304	3	-0.54303	3	0.35319	3	-1.12906	10	-1.50539	14
PVP01_0913000	COQ4	PvP01_09_v1: 604,005 - 605,072 (+)	ubiquinone biosynthesis protein COQ4, putative	ET	-1.21304	3	-0.47737	3	0.33461	7	-1.10485	6	-0.50401	14
PVP01_0604300	-	PvP01_06_v1: 168,717 - 172,820 (-)	conserved Plasmodium protein, unknown function	ET-D	-1.19487	5	-1.36519	8	-1.03717	29	-1.86657	48	-2.12624	75
PVP01_1002900	FRM1	PvP01_10_v1: 155,388 - 163,217 (+)	formin 1, putative	TH, ID	0.55398	11	0.82517	37	-1.98549	39	-2.3729	69	-1.46533	115
PVP01_0819000	ALG7	PvP01_08_v1: 832,112 - 834,338 (+)	UDP-N-acetylglucosamine--dolichyl-phosphate N-acetylglucosaminephosphotransferase, putative	ET-D	-1.07225	4	-1.32393	7	-1.35258	8	-1.29615	19	-1.9023	28
PVP01_1123100	-	PvP01_11_v1: 1,015,650 - 1,018,490 (-)	Sec14 domain containing protein	ET-D	-1.05352	2	-1.46071	4	-1.02549	8	-1.34252	13	-1.86928	21
PVP01_0807000	-	PvP01_08_v1: 302,200 - 304,231 (+)	RING zinc finger protein, putative	ET-D	-1.05352	2	-1.46071	4	-0.29598	8	-1.70886	13	-2.13056	24
PVP01_1207700	TOP3	PvP01_12_v1: 313,800 - 315,800 (-)	DNA topoisomerase 3, putative	ET-D	-1.05352	2	-1.33084	3	0.16467	10	-0.78638	15	-0.86797	23
PVP01_0806900	-	PvP01_08_v1: 295,899 - 298,199 (-)	rhoGAP GTPase, putative	ET-D	-1.05352	2	-1.33084	3	-0.42982	9	-1.4796	12	-1.50112	21
PVP01_1408500	-	PvP01_14_v1: 389,162 - 391,315 (-)	DNA-directed RNA polymerase alpha chain, putative	ET-D	-1.05352	2	-1.33084	3	-1.67349	10	-1.61695	8	-2.16152	19
PVP01_0601700	-	PvP01_06_v1: 73,963 - 75,096 (-)	Plasmodium exported protein (PHIST), unknown function	ET-D	-1.05352	2	-1.33084	3	-0.4937	4	-2.06615	11	-2.11787	16
PVP01_0621400	-	PvP01_06_v1: 869,522 - 875,730 (+)	DNA polymerase zeta catalytic subunit, putative	ID	-0.24113	8	0.0351	9	-1.29848	26	-2.2853	40	-2.34575	71
PVP01_0105400	-	PvP01_01_v1: 288,436 - 292,404 (+)	conserved Plasmodium protein, unknown function	ID	-0.94693	16	-0.61926	12	-1.38203	46	-2.28015	75	-2.10994	127
PVP01_1336800	MCMBP	PvP01_13_v1: 1,590,708 - 1,593,476 (-)	mini-chromosome maintenance complex-binding protein, putative	ID	1.93992	2	2.05483	2	-1.25231	9	-2.27702	22	-2.13111	32
PVP01_0106000	-	PvP01_01_v1: 319,988 - 321,940 (-)	cysteine-rich secretory protein, putative	TH	0.59456	6	0.98135	6	-1.96928	17	-0.26412	17	-1.80071	34
PVP01_1033300	-	PvP01_10_v1: 1,414,935 - 1,417,277 (+)	anaphase promoting complex subunit, putative	ET-D	-0.97904	5	-1.32393	7	-0.85185	12	-1.66242	22	-1.953	34
PVP01_0923000	-	PvP01_09_v1: 997,078 - 1,000,863 (+)	conserved Plasmodium protein, unknown function	ID	0.59346	5	0.60232	5	-0.72182	7	-2.25736	21	-2.21607	31
PVP01_1103000	GPAA1	PvP01_11_v1: 129,998 - 132,883 (-)	glycosylphosphatidylinositol anchor attachment 1 protein, putative	ET-D	-0.91224	6	-1.41388	8	-1.20477	14	-1.48421	27	-1.76353	40
PVP01_0809100	-	PvP01_08_v1: 410,075 - 411,475 (+)	conserved Plasmodium protein, unknown function	ET-D	-0.90372	3	-1.39805	5	0.14618	3	-0.6028	8	-1.24529	13
PVP01_0310000	RbgA	PvP01_03_v1: 452,864 - 455,230 (-)	ribosome biogenesis GTPase A, putative	ET-D	-0.90372	3	-1.39805	5	-0.99065	20	-1.13484	22	-1.44976	37
PVP01_1241500	-	PvP01_12_v1: 1,693,215 - 1,697,684 (-)	tRNA 3'-trailer sequence RNase, putative	ID	0.4432	2	0.10655	4	-1.46604	15	-2.24768	35	-2.33784	52
PVP01_1017500	MFS1	PvP01_10_v1: 783,989 - 786,055 (-)	major facilitator superfamily domain-containing protein, putative	ET-D	-0.79933	1	-1.39805	5	-0.48999	7	-1.54076	9	-1.75499	14
PVP01_1435700	-	PvP01_14_v1: 1,505,395 - 1,508,634 (+)	DNA-binding chaperone, putative	TH	-0.0232	5	0.15608	5	-1.96601	10	-0.86377	13	-1.66534	23
PVP01_1029700	-	PvP01_10_v1: 1,284,783 - 1,285,920 (+)	conserved Plasmodium protein, unknown function	ET-D	-0.79933	1	-1.33084	3	-1.22139	8	-0.4081	3	-1.71368	11
PVP01_0911100	-	PvP01_09_v1: 538,565 - 539,914 (-)	conserved Plasmodium protein, unknown function	ET-D	-0.79933	1	-1.27156	4	-0.85485	9	-1.32633	13	-1.9219	24
PVP01_0708500	SET4	PvP01_07_v1: 432,272 - 435,496 (-)	SET domain protein, putative	ID	0.02424	3	-0.4748	5	-0.88679	17	-2.24509	28	-2.02019	46
PVP01_0911000	PRPF6	PvP01_09_v1: 534,037 - 538,046 (+)	pre-mRNA-processing factor 6, putative	ID	-1.05352	2	-1.14975	2	-1.51804	17	-2.23948	20	-2.2964	38
PVP01_1453300	VP2	PvP01_14_v1: 2,324,118 - 2,327,489 (-)	vacuolar-type H+ pumping pyrophosphatase, putative	ID	-0.67381	4	-0.95951	5	-0.61287	13	-2.23046	32	-2.10137	45
PVP01_0320700	-	PvP01_03_v1: 874,594 - 878,337 (-)	exonuclease I, putative	TH	0.65513	5	0.13968	6	-1.95654	23	-1.09655	27	-1.89356	52
PVP01_1268200	-	PvP01_12_v1: 2,850,909 - 2,856,055 (-)	conserved Plasmodium protein, unknown function	TH	0.46909	8	0.39019	9	-1.94645	24	-1.38338	28	-1.62096	50
PVP01_1251200	-	PvP01_12_v1: 2,093,003 - 2,096,755 (+)	conserved Plasmodium protein, unknown function	TH	-0.10833	3	-0.47737	3	-1.94005	14	-1.98326	33	-2.33395	49
PVP01_0308200	KAE1	PvP01_03_v1: 394,770 - 397,654 (+)	tRNA N6-adenosine threonylcarbamoyltransferase, putative	ID	0.55775	4	0.9082	4	-1.5216	12	-2.22304	24	-2.31727	37
PVP01_0207900	IspD	PvP01_02_v1: 330,768 - 332,615 (-)	2-C-methyl-D-erythritol 4-phosphate cytidylyltransferase, putative	ET-D	-0.65056	2	-1.49653	6	-1.10037	7	-1.30469	14	-1.69566	22
PVP01_0948200	-	PvP01_09_v1: 2,115,385 - 2,117,768 (-)	conserved Plasmodium protein, unknown function	ET-D	-0.65056	2	-1.39805	5	-0.96722	6	-2.09132	14	-2.21052	22
PVP01_1008800	-	PvP01_10_v1: 392,188 - 395,208 (-)	zinc finger protein, putative	ET-D	-0.65056	2	-1.27156	4	-0.34424	7	-1.17833	15	-1.71089	22
PVP01_0109200	SCO1	PvP01_01_v1: 438,994 - 439,962 (-)	protein SCO1, putative	ET-D	-0.65056	2	-1.27156	4	-0.11302	3	-1.59233	12	-1.58888	15
PVP01_1011600	-	PvP01_10_v1: 537,402 - 539,577 (+)	18S rRNA (guanine-N(7))-methyltransferase, putative	ET-D	-0.65056	2	-1.27156	4	-0.53283	9	-1.81663	16	-2.03896	26
PVP01_1124900	ISWI	PvP01_11_v1: 1,081,518 - 1,090,322 (-)	SNF2 helicase, putative	TH	0.74584	10	1.3505	15	-1.93791	16	-1.92821	28	-1.61907	50
PVP01_1256700	CPR	PvP01_12_v1: 2,331,480 - 2,333,888 (-)	NADPH--cytochrome P450 reductase, putative	TH	1.58013	5	2.15645	5	-1.93631	11	-1.83651	20	-2.21984	35
PVP01_1241300	K2	PvP01_12_v1: 1,683,128 - 1,687,477 (-)	potassium channel, putative	TH	-0.0232	5	-0.02192	6	-1.92098	16	-1.9484	33	-2.33958	52
PVP01_0302300	-	PvP01_03_v1: 110,557 - 112,314 (-)	regulator of chromosome condensation, putative	ET-D	-0.38094	14	2.54729	11	-1.39266	17	-1.74999	39	-0.10402	62
PVP01_1202600	UTP15	PvP01_12_v1: 108,711 - 111,548 (-)	U3 small nucleolar RNA-associated protein 15, putative	TH	0.46003	6	0.24705	7	-1.89176	17	-2.03837	29	-2.33156	48
PVP01_0408600	VPS45	PvP01_04_v1: 350,897 - 353,044 (-)	vacuolar protein sorting-associated protein 45, putative	ID	-0.79933	1	-1.10106	3	-0.83556	5	-2.21192	18	-2.22991	25
PVP01_0202700	-	PvP01_02_v1: 140,093 - 144,454 (-)	28S ribosomal RNA	TH	-0.54253	11	-0.74721	20	-1.89143	15	-1.6476	23	-2.16962	47
PVP01_0718300	-	PvP01_07_v1: 805,045 - 812,808 (-)	regulator of chromosome condensation, putative	TH	0.18832	13	0.11655	20	-1.88691	28	-1.76186	41	-2.1219	69
PVP01_0618200	AdoMetDC/ODC	PvP01_06_v1: 743,576 - 747,880 (-)	S-adenosylmethionine decarboxylase/ornithine decarboxylase, putative	ID	0.09669	17	0.48568	14	-1.71839	47	-2.20796	73	-1.91342	128
PVP01_1227100	-	PvP01_12_v1: 1,069,405 - 1,074,801 (-)	conserved Plasmodium protein, unknown function	ID	0.51213	8	0.81508	8	-1.53012	18	-2.19663	36	-2.18735	59
PVP01_1455200	-	PvP01_14_v1: 2,395,078 - 2,400,840 (-)	conserved Plasmodium protein, unknown function	ID	1.43289	7	0.49676	10	-1.57998	10	-2.19645	38	-2.3056	54
PVP01_0113300	PSH3	PvP01_01_v1: 597,824 - 601,609 (+)	ATP-dependent RNA helicase DHH1, putative	ID	0.16604	7	0.37297	7	-0.03844	12	-2.18751	26	-1.77721	39
PVP01_1127800	-	PvP01_11_v1: 1,217,409 - 1,222,825 (-)	conserved Plasmodium protein, unknown function	TH	0.31596	5	0.14839	5	-1.87699	23	-1.8556	37	-2.17942	58
PVP01_0943300	-	PvP01_09_v1: 1,914,562 - 1,915,692 (-)	60S ribosomal protein L35ae, putative	TH	1.99749	2	1.91303	2	-1.87607	7	-1.87273	13	-2.13025	20
PVP01_0311800	-	PvP01_03_v1: 522,219 - 525,329 (+)	RNA-binding protein, putative	ID	0.9613	2	0.38704	3	-0.68726	17	-2.18483	24	-1.90707	41
PVP01_0312300	-	PvP01_03_v1: 537,873 - 540,540 (+)	conserved Plasmodium protein, unknown function	ID	-0.79933	1	-0.86644	1	-1.12346	15	-2.16709	29	-2.22235	44
PVP01_0813600	PI-PLC	PvP01_08_v1: 584,375 - 589,124 (+)	phosphoinositide-specific phospholipase C, putative	TH	1.48062	8	0.68559	12	-1.87015	24	-1.75564	31	-1.89917	58
PVP01_0516400	-	PvP01_05_v1: 681,157 - 682,212 (-)	Plasmodium exported protein (PHIST), unknown function	TH	NA	0	NA	0	-1.86309	9	-0.95457	6	-2.06381	15
PVP01_0940100	ApiAP2	PvP01_09_v1: 1,745,247 - 1,754,077 (-)	AP2 domain transcription factor, putative	TH	0.52036	15	-0.09377	17	-1.85641	32	-2.04116	42	-1.78785	83
PVP01_0923100	-	PvP01_09_v1: 1,001,911 - 1,007,592 (+)	conserved Plasmodium protein, unknown function	ID	0.97874	7	0.38033	9	-0.85547	24	-2.1654	46	-2.06958	69
PVP01_0104100	-	PvP01_01_v1: 188,302 - 200,406 (-)	conserved Plasmodium protein, unknown function	ET, TH	-1.24956	18	-0.29335	16	-1.85387	39	-0.17064	13	-2.39353	66
PVP01_1209900	-	PvP01_12_v1: 404,177 - 408,928 (-)	conserved Plasmodium protein, unknown function	ID	0.26165	7	0.54685	7	-1.12207	16	-2.16506	40	-2.1762	59
PVP01_0532400	CyRPA	PvP01_05_v1: 1,368,607 - 1,369,931 (-)	cysteine-rich protective antigen, putative	ET-D	0.01506	13	2.46266	31	-1.4698	24	-1.63623	47	1.35812	81
PVP01_0909700	-	PvP01_09_v1: 507,977 - 509,305 (+)	conserved Plasmodium protein, unknown function	ID	1.38451	1	1.37752	1	-0.69526	5	-2.161	17	-2.00762	23
PVP01_0911600	-	PvP01_09_v1: 562,084 - 563,613 (-)	conserved Plasmodium protein, unknown function	ID	0.20099	3	0.03449	4	-1.14284	3	-2.15895	22	-2.27902	26
PVP01_1456000	-	PvP01_14_v1: 2,429,708 - 2,432,032 (+)	conserved Plasmodium protein, unknown function	ET-D, ID	-1.10059	6	-1.35513	6	-0.65139	7	-2.15657	21	-2.18529	30
PVP01_0207800	CEN1	PvP01_02_v1: 328,638 - 329,949 (-)	centrin-1, putative	ID	-0.18786	1	-0.41765	1	-1.63022	5	-2.14876	14	-2.30993	20
PVP01_0602600	PMM	PvP01_06_v1: 104,457 - 106,324 (-)	phosphomannomutase, putative	ID	1.43826	3	0.39459	5	-0.96147	4	-2.14876	14	-2.21475	21
PVP01_1119200	-	PvP01_11_v1: 809,636 - 818,711 (+)	DNA polymerase epsilon catalytic subunit A, putative	TH	0.73912	32	-0.59477	18	-1.85233	55	-1.77992	132	-1.99584	207
PVP01_0612700	-	PvP01_06_v1: 551,004 - 553,371 (-)	topoisomerase, putative	ID	0.08725	13	-0.04497	12	-1.70317	69	-2.1482	90	-2.19887	161
PVP01_0912700	-	PvP01_09_v1: 590,704 - 592,202 (+)	conserved Plasmodium protein, unknown function	ID	0.99638	3	0.38578	4	-1.5474	7	-2.14154	18	-2.3033	27
PVP01_0622700	-	PvP01_06_v1: 919,969 - 922,328 (-)	conserved Plasmodium protein, unknown function	ET-D	0.12202	11	2.78631	19	-0.26111	9	-2.02465	20	1.46715	40
PVP01_0624100	-	PvP01_06_v1: 998,881 - 1,000,731 (+)	PIR protein	ET-D	0.13057	13	3.29714	27	-0.91039	1	-0.61331	24	3.06544	38
PVP01_0614200	-	PvP01_06_v1: 602,138 - 606,859 (+)	conserved Plasmodium protein, unknown function	ID	0.54141	9	0.28368	10	-1.21363	25	-2.14101	40	-2.21289	69
PVP01_1439700	IMC1h	PvP01_14_v1: 1,695,387 - 1,697,078 (+)	inner membrane complex protein 1h, putative	ID	-0.8557	5	-0.79794	5	-0.36214	1	-2.13417	21	-2.24144	25
PVP01_0808000	AP5S1	PvP01_08_v1: 359,977 - 361,428 (+)	AP-5 complex subunit sigma-1, putative	TH	0.08686	4	0.43081	4	-1.84902	12	-1.47207	14	-1.98347	25
PVP01_0921100	-	PvP01_09_v1: 913,513 - 916,283 (+)	tRNA nucleotidyltransferase, putative	ID	0.68706	3	0.60588	3	-0.44361	9	-2.12746	19	-1.9407	29
PVP01_1222900	-	PvP01_12_v1: 893,887 - 896,487 (+)	glutamine--tRNA ligase, putative	ID	-0.01733	2	-0.12883	2	-0.93957	10	-2.12598	15	-2.15453	24
PVP01_0936900	-	PvP01_09_v1: 1,577,493 - 1,587,318 (+)	conserved Plasmodium protein, unknown function	ID	0.4942	10	1.48053	17	-1.226	26	-2.12448	55	-1.99453	85
PVP01_1225900	-	PvP01_12_v1: 1,010,432 - 1,013,353 (+)	alpha/beta-hydrolase, putative	TH	0.33627	1	-0.12883	2	-1.83958	10	-1.82308	11	-2.28012	22
PVP01_0302500	-	PvP01_03_v1: 115,169 - 116,229 (-)	conserved Plasmodium protein, unknown function	TH	-0.36739	24	1.56755	15	-1.83352	37	-1.73872	48	2.37071	94
PVP01_0319500	-	PvP01_03_v1: 804,724 - 810,471 (+)	conserved Plasmodium protein, unknown function	TH	-0.27869	10	0.2652	15	-1.83003	18	-1.80035	30	-1.70625	49
PVP01_0942400	-	PvP01_09_v1: 1,874,832 - 1,876,674 (+)	OTU domain-containing protein, putative	ID	-0.36237	5	-0.19014	5	-1.67815	9	-2.12148	18	-2.15724	29
PVP01_1327300	-	PvP01_13_v1: 1,169,898 - 1,172,741 (-)	conserved Plasmodium protein, unknown function	TH	0.55833	2	0.17914	3	-1.82403	21	-1.70542	20	-2.26712	39
PVP01_0620300	-	PvP01_06_v1: 825,500 - 826,840 (+)	conserved Plasmodium protein, unknown function	TH	0.77304	1	-0.34152	2	-1.81754	11	-1.73125	13	-2.22208	24
PVP01_1030800	-	PvP01_10_v1: 1,326,606 - 1,327,961 (-)	hypothetical protein	TH	-0.7777	6	-0.52693	6	-1.81523	9	-1.79099	11	-2.11958	22
PVP01_0405400	RFC1	PvP01_04_v1: 248,395 - 251,232 (+)	replication factor C subunit 1, putative	ID	0.86381	3	0.86848	3	-1.71467	7	-2.11739	20	-2.37312	30
PVP01_1443200	-	PvP01_14_v1: 1,874,053 - 1,879,552 (-)	conserved Plasmodium protein, unknown function	TH	1.64944	26	-0.55676	12	-1.81407	14	-1.62813	92	-1.86275	118
PVP01_0908700	MSCS	PvP01_09_v1: 472,773 - 477,743 (-)	mechanosensitive ion channel protein, putative	ET-D	0.41562	29	2.35418	14	-0.18138	53	-0.9841	81	-0.62867	127
PVP01_0613600	-	PvP01_06_v1: 577,782 - 580,714 (-)	partial CSTF domain-containing protein, putative	ID	-1.05352	2	-0.89317	3	-0.79026	12	-2.11431	32	-2.19543	45
PVP01_0708700	-	PvP01_07_v1: 445,269 - 454,439 (+)	conserved Plasmodium protein, unknown function	TH	0.55775	4	-0.54827	8	-1.8132	45	-2.05562	51	-2.30579	101
PVP01_0408200	-	PvP01_04_v1: 330,853 - 333,441 (+)	conserved Plasmodium protein, unknown function	ID	0.91745	6	1.36515	6	-1.17205	5	-2.10805	20	-2.24941	31
PVP01_0512100	-	PvP01_05_v1: 515,389 - 520,150 (-)	phosphorylated CTD interacting factor 1 WW domain-containing protein, putative	ID	-0.05567	14	0.65055	14	-0.31383	19	-2.10621	49	-2.01472	70
PVP01_1127500	-	PvP01_11_v1: 1,208,642 - 1,209,682 (-)	conserved Plasmodium protein, unknown function	TH	1.04057	3	1.34993	3	-1.79924	13	-1.92407	9	-1.94671	23
PVP01_0934200	AMA1	PvP01_09_v1: 1,459,296 - 1,460,984 (+)	apical membrane antigen 1	ET-D	0.49151	13	2.43835	16	-0.65123	26	-1.32454	63	0.16369	86
PVP01_1202100	AQR	PvP01_12_v1: 83,444 - 90,394 (-)	P-loop containing nucleoside triphosphate hydrolase, putative	ID	0.78378	20	0.57499	14	-1.50978	49	-2.10565	67	-1.98943	130
PVP01_0939000	-	PvP01_09_v1: 1,670,448 - 1,679,312 (+)	conserved Plasmodium protein, unknown function	ET-D	0.50413	11	2.33187	13	-1.18778	17	-1.31112	20	-1.92689	43
PVP01_1235300	TMEM43	PvP01_12_v1: 1,405,695 - 1,407,917 (+)	conserved protein, unknown function	ID	-0.01733	2	-0.34152	2	-1.49612	5	-2.10504	16	-2.30274	23
PVP01_1210000	ATCase	PvP01_12_v1: 412,614 - 414,234 (-)	aspartate carbamoyltransferase, putative	TH	0.77304	1	1.18518	1	-1.79679	6	-1.64264	13	-2.09816	19
PVP01_1467900	-	PvP01_14_v1: 2,891,982 - 2,896,942 (+)	DNA repair protein rhp16, putative	TH	1.58823	8	1.8971	8	-1.79679	6	-1.01762	39	-1.11234	44
PVP01_0802200	TRA2B	PvP01_08_v1: 116,660 - 119,781 (+)	RNA-binding protein, putative	ID	0.908	3	0.85754	3	-1.76777	19	-2.1028	25	-2.30423	44
PVP01_0948800	TRAG16	PvP01_09_v1: 2,150,027 - 2,151,219 (-)	tryptophan-rich protein	ET-D	0.54945	21	2.85235	19	-1.51944	47	-1.62542	56	2.42365	106
PVP01_1243300	-	PvP01_12_v1: 1,762,667 - 1,764,178 (-)	fam-a protein	TH	NA	0	NA	0	-1.79679	6	-1.83868	14	-2.17516	20
PVP01_0407900	-	PvP01_04_v1: 320,722 - 322,416 (-)	ATP synthase F1, alpha subunit, putative	TH	-1.05352	2	-0.85198	2	-1.79135	8	-1.6906	6	-2.16962	16
PVP01_1455600	-	PvP01_14_v1: 2,412,841 - 2,418,336 (-)	conserved Plasmodium protein, unknown function	TH, ID	1.88849	26	0.66315	11	2.23248	40	0.7739	40	-1.95636	57
PVP01_0316200	-	PvP01_03_v1: 705,861 - 707,023 (+)	conserved Plasmodium protein, unknown function	TH	1.24913	2	-0.26707	5	-1.78629	11	-0.48954	7	-1.64962	21
PVP01_0316600	-	PvP01_03_v1: 721,605 - 722,537 (+)	conserved Plasmodium protein, unknown function	ID	-0.79933	1	-0.55421	2	-1.22792	5	0.77736	8	-1.01143	12
PVP01_0208100	AARP2	PvP01_02_v1: 337,286 - 340,963 (-)	small ribosomal subunit assembling AARP2 protein	TH	0.27168	6	0.41575	6	-1.78073	11	-1.57313	9	-2.18317	25
PVP01_0908500	PES	PvP01_09_v1: 452,498 - 454,342 (+)	pescadillo homolog, putative	TH	1.55922	1	1.37752	1	-1.77873	9	-1.91375	12	-2.08913	19
PVP01_1030200	RPL31	PvP01_10_v1: 1,302,679 - 1,303,648 (+)	60S ribosomal protein L31, putative	ET-D	0.67855	18	2.70159	37	0.28683	30	-1.40553	62	-0.90297	93
PVP01_1338600	-	PvP01_13_v1: 1,667,230 - 1,679,945 (+)	WD repeat-containing protein, putative	ID	1.17566	26	0.61514	27	0.72483	44	0.86919	49	-2.25419	60
PVP01_1104300	AlaRS	PvP01_11_v1: 174,742 - 178,335 (-)	alanine--tRNA ligase, putative	ET-D	0.70402	54	2.34647	10	-0.0375	122	-1.42798	234	-0.42958	325
PVP01_0422200	DHHC12	PvP01_04_v1: 898,201 - 900,382 (-)	palmitoyltransferase DHHC12, putative	TH	-0.01733	2	-0.12883	2	-1.77224	9	-1.89301	22	-2.21213	31
PVP01_0303800	P52	PvP01_03_v1: 195,716 - 197,179 (-)	6-cysteine protein	TH	NA	0	NA	0	-1.77224	9	-1.07319	11	-1.51429	19
PVP01_1131900	-	PvP01_11_v1: 1,363,723 - 1,365,401 (-)	conserved Plasmodium protein, unknown function	ET-D, TH	-0.79933	1	-1.33084	3	1.42423	6	0.36876	10	0.47145	13
PVP01_1341000	-	PvP01_13_v1: 1,806,104 - 1,807,795 (-)	conserved Plasmodium protein, unknown function	TH	NA	0	NA	0	1.42969	6	-0.56259	8	-0.83516	12
PVP01_1226900	-	PvP01_12_v1: 1,063,248 - 1,066,251 (-)	conserved Plasmodium protein, unknown function	TH	1.38509	7	1.00984	8	1.43871	8	-1.57303	23	-1.49518	32
PVP01_1023200	-	PvP01_10_v1: 1,004,218 - 1,007,733 (-)	WD repeat-containing protein, putative	TH	0.28513	5	0.70233	5	1.44288	7	-1.63245	21	-1.34322	26
PVP01_0605400	-	PvP01_06_v1: 218,286 - 221,362 (-)	conserved Plasmodium protein, unknown function	ID	0.0501	84	0.8268	11	0.69956	89	0.87525	100	-1.38814	119
PVP01_0941700	-	PvP01_09_v1: 1,842,788 - 1,851,925 (+)	conserved Plasmodium protein, unknown function	TH	0.52549	28	-0.24711	24	1.44501	35	-0.22596	36	-1.9748	40
PVP01_0614700	ADA	PvP01_06_v1: 620,120 - 621,211 (+)	adenosine deaminase, putative	ID	0.20099	3	0.17914	3	0.37877	5	0.9089	7	0.30854	10
PVP01_1447000	-	PvP01_14_v1: 2,030,881 - 2,039,880 (-)	WD repeat-containing protein, putative	TH, ID	1.715	19	0.40092	17	2.72962	19	0.92946	28	-1.62873	40
PVP01_1217700	2001-10-01	PvP01_12_v1: 737,817 - 740,938 (+)	mitochondrial intermediate peptidase, putative	ID	0.82165	253	0.19373	14	0.71233	233	0.94021	326	-2.11061	428
PVP01_0604200	-	PvP01_06_v1: 160,593 - 167,792 (+)	eukaryotic translation initiation factor subunit eIF2A, putative	ID	0.04399	36	0.21839	19	-0.61111	54	0.94286	66	-1.92436	89
PVP01_1136400	P12	PvP01_11_v1: 1,556,940 - 1,558,028 (+)	6-cysteine protein	ID	1.26151	3	1.92985	3	0.86688	11	1.02691	11	0.66169	15
PVP01_1250400	-	PvP01_12_v1: 2,054,789 - 2,061,985 (-)	conserved Plasmodium protein, unknown function	ET-D	0.91948	11	-1.69625	13	-1.2039	33	-1.69129	35	-1.6645	69
PVP01_1466900	THO2	PvP01_14_v1: 2,845,989 - 2,854,993 (-)	THO complex subunit 2, putative	ET, TH, ID	2.39946	10	0.73785	20	1.73367	20	1.0541	23	-1.77501	27
PVP01_1010900	MDR1	PvP01_10_v1: 478,739 - 483,133 (-)	multidrug resistance protein 1, putative	ID	0.90179	5	0.91006	5	-0.84808	6	1.05573	12	-0.67282	18
PVP01_1346900	-	PvP01_13_v1: 2,032,975 - 2,035,470 (+)	conserved Plasmodium protein, unknown function	TH, ID	1.25843	24	-1.24825	12	1.59102	30	1.06162	39	-0.30424	47
PVP01_0307800	FEN1	PvP01_03_v1: 375,864 - 377,765 (-)	flap endonuclease 1, putative	TH	1.11763	5	0.92545	5	1.44738	3	-1.13029	11	-1.20146	15
PVP01_0205600	-	PvP01_02_v1: 242,136 - 242,736 (+)	N-acetyltransferase, putative	TH, ID	-0.30516	2	-0.12883	2	1.94219	8	1.07952	9	2.28152	10
PVP01_0623100	-	PvP01_06_v1: 940,033 - 943,891 (+)	Plasmodium exported protein, unknown function	ET-D	1.02863	4	2.37638	4	-0.66043	17	-1.60833	19	-1.6701	40
PVP01_0829600	EIF3K	PvP01_08_v1: 1,273,915 - 1,274,816 (+)	eukaryotic translation initiation factor 3 subunit K, putative	TH	1.20974	4	1.26849	4	1.46141	11	-0.54063	9	0.33793	19
PVP01_0404400	-	PvP01_04_v1: 196,170 - 197,597 (-)	Plasmodium exported protein, unknown function	ID	NA	0	NA	0	1.27491	19	1.13534	21	0.06752	26
PVP01_1402100	-	PvP01_14_v1: 96,288 - 97,326 (+)	Plasmodium exported protein, unknown function	ID	0.13096	5	0.76388	5	-0.90228	8	1.14928	10	-0.47197	16
PVP01_0316100	-	PvP01_03_v1: 702,991 - 705,060 (+)	ferrodoxin reductase-like protein	TH	-0.62276	7	-0.65237	7	1.52322	11	-0.30762	14	-0.43595	21
PVP01_0319900	TAP42	PvP01_03_v1: 831,857 - 833,098 (-)	type 2A phosphatase-associated protein 42, putative	ID	1.00714	8	1.00443	8	0.05858	8	1.17303	12	0.46381	21
PVP01_1418500	-	PvP01_14_v1: 811,900 - 814,493 (+)	conserved Plasmodium protein, unknown function	TH	1.1373	4	1.41785	5	1.55096	10	-0.27368	17	-0.38876	23
PVP01_0216800	-	PvP01_02_v1: 724,002 - 726,529 (+)	Plasmodium exported protein, unknown function	TH	1.60975	8	1.80513	8	1.55919	19	-0.62644	21	-0.29143	28
PVP01_0603100	RPN5	PvP01_06_v1: 121,159 - 122,804 (+)	26S proteasome regulatory subunit p55, putative	ID	1.89796	4	2.04311	4	-0.77794	12	1.19428	14	0.48052	19
PVP01_1416600	GCD14	PvP01_14_v1: 726,651 - 727,778 (+)	tRNA (adenine(58)-N(1))-methyltransferase catalytic subunit TRM61, putative	TH	-0.79933	1	-0.0116	1	1.6118	9	-1.21841	6	-0.85452	14
PVP01_1316800	-	PvP01_13_v1: 787,748 - 789,023 (+)	protein-L-isoaspartate(D-aspartate) O-methyltransferase, putative	ID	NA	0	NA	0	0.0274	6	1.21755	8	0.14663	12
PVP01_0420300	-	PvP01_04_v1: 824,454 - 825,812 (+)	3'-5' exonuclease, putative	ET-D	1.26151	3	2.31282	3	-0.26813	5	-0.67514	11	-0.88655	15
PVP01_1118700	-	PvP01_11_v1: 786,679 - 789,439 (-)	conserved Plasmodium protein, unknown function	TH	0.73696	13	0.19724	12	1.61313	37	-0.33981	47	-1.03581	81
PVP01_1468900	-	PvP01_14_v1: 2,926,821 - 2,929,043 (-)	conserved Plasmodium protein, unknown function	TH	1.24913	2	0.44175	3	1.65173	2	-1.41164	15	-1.70607	18
PVP01_1209100	IDH	PvP01_12_v1: 376,609 - 378,018 (+)	isocitrate dehydrogenase [NADP], mitochondrial, putative	ID	NA	0	-0.86644	1	-1.63022	5	1.2484	6	-0.21704	10
PVP01_0718400	ELO3	PvP01_07_v1: 815,889 - 817,571 (+)	long chain fatty acid elongation enzyme, putative	TH	0.38563	2	0.16894	2	1.67136	1	-1.4904	7	-1.61131	10
PVP01_1020100	RAB1a	PvP01_10_v1: 874,174 - 874,797 (+)	ras-related protein Rab-1A, putative	ID	1.12245	1	0.67228	1	0.44417	7	1.26292	6	-0.00124	10
PVP01_1468200	-	PvP01_14_v1: 2,905,396 - 2,906,384 (+)	conserved Plasmodium protein, unknown function	TH	-0.0232	5	0.07234	6	1.7212	1	-1.01652	17	-0.54119	20
PVP01_0504100	-	PvP01_05_v1: 174,701 - 176,088 (+)	Plasmodium exported protein, unknown function	ID	-0.17737	5	-0.26707	5	-0.23408	10	1.29497	3	-0.91927	15
PVP01_1449200	-	PvP01_14_v1: 2,129,881 - 2,133,622 (+)	conserved Plasmodium protein, unknown function	ID	1.74437	37	1.35134	11	-0.8526	59	1.32127	61	-1.50457	94
PVP01_1120200	PL	PvP01_11_v1: 873,572 - 875,908 (-)	phosphatidylcholine-sterol acyltransferase, putative	TH	1.3057	3	0.34842	5	1.72371	6	-1.51565	19	-1.13962	23
PVP01_1424900	DMT1	PvP01_14_v1: 1,070,552 - 1,071,862 (-)	drug/metabolite transporter, putative	TH	0.77304	1	0.9501	1	1.73245	6	-1.0946	6	0.88532	11
PVP01_1308200	-	PvP01_13_v1: 380,823 - 383,567 (-)	conserved Plasmodium protein, unknown function	ID	0.0693	5	-0.7594	11	-0.24774	16	1.32483	17	-0.17538	30
PVP01_0318800	-	PvP01_03_v1: 784,093 - 785,310 (-)	conserved Plasmodium protein, unknown function	TH	1.82479	2	1.41675	2	1.82535	6	-0.79179	10	-0.32046	13
PVP01_1236100	-	PvP01_12_v1: 1,437,702 - 1,439,471 (-)	conserved Plasmodium protein, unknown function	TH	0.34041	4	1.11536	4	1.83705	3	-1.42273	12	-1.24843	15
PVP01_0105900	-	PvP01_01_v1: 317,975 - 318,813 (-)	40S ribosomal protein S29, putative	ET-D	1.64441	4	2.30432	4	-0.97571	9	-0.48436	12	-0.9981	17
PVP01_0833000	-	PvP01_08_v1: 1,416,599 - 1,417,775 (+)	60S ribosomal protein L7, putative	TH	-0.53554	6	-0.40572	6	1.84784	9	-0.72161	17	-0.70274	25
PVP01_0504500	-	PvP01_05_v1: 194,522 - 199,297 (-)	28S ribosomal RNA	TH	0.3524	6	0.67161	6	1.8701	3	-0.8669	8	-0.72631	12
PVP01_1320600	-	PvP01_13_v1: 930,855 - 932,263 (-)	transcription initiation TFIID-like, putative	ID	0.46612	3	0.82472	3	-0.324	5	1.33784	7	0.43583	10
PVP01_1450900	-	PvP01_14_v1: 2,212,039 - 2,217,299 (+)	conserved Plasmodium protein, unknown function	ID	1.7609	77	0.40497	18	1.3491	102	1.34303	109	-1.4972	161
PVP01_1464900	DPAP2	PvP01_14_v1: 2,775,108 - 2,778,357 (+)	dipeptidyl aminopeptidase 2, putative	TH	1.35149	8	0.58342	11	1.87136	9	-1.42017	31	-1.14506	38
PVP01_1421500	-	PvP01_14_v1: 930,729 - 935,000 (+)	conserved Plasmodium protein, unknown function	ET-D	1.83397	9	2.34816	9	-0.62298	12	-0.94332	13	-0.95869	28
PVP01_0207500	-	PvP01_02_v1: 322,434 - 322,970 (-)	conserved Apicomplexan protein, unknown function	TH	-1.05352	2	-0.85198	2	1.88069	1	-1.51297	8	-1.6432	11
PVP01_1418100	ApiAP2	PvP01_14_v1: 797,432 - 805,024 (+)	AP2 domain transcription factor, putative	TH, ID	1.41441	15	1.32633	20	2.5793	26	1.39083	28	-1.67878	35
PVP01_0203400	-	PvP01_02_v1: 173,803 - 177,016 (-)	eukaryotic translation initiation factor 4E, putative	ID	0.36515	9	0.17319	9	-0.74786	15	1.40818	8	-0.77908	31
PVP01_1417000	IPK2	PvP01_14_v1: 744,107 - 748,174 (+)	inositol polyphosphate kinase, putative	ID	1.408	59	-0.03716	12	0.90438	63	1.44157	69	-2.24655	86
PVP01_0514100	PGPS	PvP01_05_v1: 590,591 - 592,552 (+)	phosphatidylglycerophosphate synthase, putative	ET-D	1.96852	3	2.48789	3	-1.17667	7	-1.08528	13	-1.71631	20
PVP01_0605800	-	PvP01_06_v1: 230,081 - 235,046 (+)	conserved Plasmodium protein, unknown function	ID	0.05276	14	0.05463	13	1.26764	20	1.50057	19	-1.97471	28
PVP01_1202200	-	PvP01_12_v1: 92,438 - 95,743 (+)	protein kinase, putative	TH, ID	0.78857	37	-0.6388	12	1.46148	47	1.50301	47	-1.80071	67
PVP01_0529000	RANBP1	PvP01_05_v1: 1,197,705 - 1,198,913 (+)	ran-specific GTPase-activating protein 1, putative	ET-D	2.04285	4	2.6556	4	-0.98457	4	0.27243	6	-0.75244	10
PVP01_0801200	-	PvP01_08_v1: 65,634 - 67,255 (-)	Plasmodium exported protein, unknown function	ET-D	2.05506	2	2.25334	2	-0.67166	5	-1.44503	8	-1.10983	13
PVP01_1406100	ApiAP2	PvP01_14_v1: 296,587 - 297,597 (+)	AP2 domain transcription factor, putative	ET-D	2.0569	3	2.24717	3	0.38102	3	-0.79343	8	-1.03363	11
PVP01_1442700	ASF1	PvP01_14_v1: 1,859,933 - 1,860,996 (+)	histone chaperone ASF1, putative	ET-D	2.0569	3	2.29093	3	-0.15937	7	-0.35772	6	-0.83728	12
PVP01_1317200	-	PvP01_13_v1: 805,666 - 810,872 (+)	conserved Plasmodium protein, unknown function	ET-D	2.0569	3	2.44412	3	-1.00923	17	-1.45581	16	-1.68037	31
PVP01_0516100	-	PvP01_05_v1: 672,693 - 674,181 (-)	Plasmodium exported protein (PHIST), unknown function	ET-D	2.07446	6	2.25395	6	-0.78396	10	-1.25591	11	-1.46571	21
PVP01_0423200	-	PvP01_04_v1: 946,292 - 947,893 (+)	Plasmodium exported protein (PHIST), unknown function	ET-D	2.10136	6	2.30109	6	0.95769	10	-1.53176	17	-0.60295	25
PVP01_1467500	-	PvP01_14_v1: 2,880,443 - 2,882,392 (+)	conserved Plasmodium protein, unknown function	ET-D	2.1153	4	2.42141	4	-1.02066	4	-0.31352	11	-0.25524	17
PVP01_1469500	-	PvP01_14_v1: 2,964,395 - 2,973,480 (-)	hypothetical protein	ET, TH, ID	2.96121	19	0.66429	14	2.14305	26	1.53793	26	-0.02456	37
PVP01_1253000	-	PvP01_12_v1: 2,163,489 - 2,165,297 (-)	RNA-binding protein, putative	ET	2.17019	2	1.12015	3	0.90506	6	-0.74814	9	-1.16027	15
PVP01_0704800	-	PvP01_07_v1: 286,622 - 288,103 (+)	Maf-like protein, putative	ET	2.17019	2	1.22957	3	-0.63489	3	-1.01448	12	-1.21423	16
PVP01_0518900	-	PvP01_05_v1: 782,536 - 783,694 (-)	EF-hand calcium-binding domain-containing protein, putative	ET	2.17019	2	2.16826	2	-0.08933	5	-0.9695	8	-1.03907	13
PVP01_0515100	PLP5	PvP01_05_v1: 630,543 - 632,531 (-)	perforin-like protein 5	ET	2.17019	2	2.16826	2	-1.07548	9	-2.09042	14	-2.04954	24
PVP01_1024800	LRR2	PvP01_10_v1: 1,079,578 - 1,081,312 (-)	leucine-rich repeat protein	ET, ET-D	2.17019	2	2.2817	2	0.41709	8	-0.97682	10	-1.13333	17
PVP01_1461000	DOC2	PvP01_14_v1: 2,632,065 - 2,638,286 (-)	double C2-like domain-containing protein, putative	ET	2.18213	11	-0.98095	14	0.164	17	0.62932	22	-1.80636	37
PVP01_0938900	-	PvP01_09_v1: 1,665,997 - 1,668,728 (+)	conserved Plasmodium protein, unknown function	ET	2.18946	3	1.10636	4	-0.88894	13	-1.46511	18	-1.83178	28
PVP01_1417300	SAS6L	PvP01_14_v1: 753,194 - 754,833 (+)	SAS6-like protein, putative	ET	2.18946	3	1.70007	3	-1.28131	5	-1.72578	8	-1.87967	16
PVP01_1461500	-	PvP01_14_v1: 2,657,383 - 2,661,395 (+)	RNA-binding protein, putative	ET	2.19308	16	0.68413	11	0.05783	32	0.37109	33	-1.30158	45
PVP01_0511900	-	PvP01_05_v1: 510,175 - 512,782 (-)	conserved Plasmodium protein, unknown function	ET, ET-D	2.19679	5	2.27185	5	-0.64515	11	-1.08995	22	-1.42946	29
PVP01_0307500	-	PvP01_03_v1: 367,070 - 368,821 (+)	conserved Plasmodium protein, unknown function	ET	2.22396	4	2.06112	4	-0.49593	10	-0.89116	15	-0.95564	21
PVP01_0526000	-	PvP01_05_v1: 1,054,791 - 1,055,702 (+)	prohibitin-like protein, putative	ET	2.23365	3	1.6558	4	-0.61208	4	-1.22396	5	-1.12912	11
PVP01_0914300	-	PvP01_09_v1: 659,890 - 662,067 (+)	GTP-binding protein, putative	ET	2.23365	3	1.88608	3	-0.69932	7	-0.9078	8	-1.53925	17
PVP01_0719300	PRP24	PvP01_07_v1: 848,364 - 850,021 (+)	U4/U6 snRNA-associated-splicing factor, putative	ET, ET-D	2.23365	3	2.34564	3	0.69594	4	-0.55846	14	-0.40724	16
PVP01_1457100	-	PvP01_14_v1: 2,476,485 - 2,478,872 (-)	HD superfamily phosphohydrolase protein	ET	2.25846	5	2.20261	5	0.21858	12	-1.23914	17	-1.14828	24
PVP01_1444600	-	PvP01_14_v1: 1,931,655 - 1,934,804 (-)	conserved Plasmodium protein, unknown function	ET, ET-D	2.25846	5	2.50266	5	-1.33513	7	-1.85072	25	-2.01411	34
PVP01_1134500	-	PvP01_11_v1: 1,472,404 - 1,474,167 (+)	conserved Plasmodium protein, unknown function	ET	2.28441	9	2.11979	10	-1.45872	13	-0.29167	19	-0.86701	29
PVP01_0528200	-	PvP01_05_v1: 1,167,844 - 1,169,952 (+)	MOLO1 domain-containing protein, putative	ET, ET-D	2.29641	4	2.44844	4	-0.78892	11	-1.42685	16	-1.72604	31
PVP01_1462600	-	PvP01_14_v1: 2,694,842 - 2,697,905 (+)	conserved Plasmodium protein, unknown function	ET	2.31068	13	0.8661	13	-0.0239	34	-0.84784	45	-0.72214	65
PVP01_1332200	-	PvP01_13_v1: 1,378,556 - 1,379,655 (+)	conserved Plasmodium protein, unknown function	ET	2.32203	3	2.0721	3	-1.62935	10	-0.9494	8	-1.70111	19
PVP01_1264800	-	PvP01_12_v1: 2,698,363 - 2,701,386 (+)	GTP-binding protein, putative	ET, ET-D	2.32203	3	2.32376	3	-1.60459	12	-1.83969	26	-1.94895	37
PVP01_1463300	-	PvP01_14_v1: 2,723,152 - 2,728,345 (-)	hypothetical protein	ET	2.32507	23	1.1226	17	0.74434	25	0.46632	35	-1.33476	41
PVP01_1465800	-	PvP01_14_v1: 2,804,413 - 2,811,303 (+)	conserved Plasmodium protein, unknown function	ET	2.37882	24	0.76628	22	0.54875	18	-0.2366	37	-1.11411	50
PVP01_1444400	-	PvP01_14_v1: 1,922,633 - 1,924,732 (-)	conserved Plasmodium protein, unknown function	TH	-0.06414	3	0.14632	3	2.20989	8	-0.55269	13	0.17554	20
PVP01_0508800	KRI1	PvP01_05_v1: 401,823 - 403,871 (-)	protein KRI1, putative	TH	-0.79933	1	-0.0116	1	2.22536	2	-1.42242	10	-0.82704	11
PVP01_1242600	-	PvP01_12_v1: 1,741,803 - 1,743,232 (+)	zinc finger protein, putative	ET, ET-D	2.40507	4	2.36737	4	-0.0772	7	-0.81565	13	-0.68198	17
PVP01_1239100	-	PvP01_12_v1: 1,570,689 - 1,571,370 (-)	conserved Plasmodium protein, unknown function	ET, ET-D	2.40507	4	2.43042	4	0.06214	4	-0.16608	8	-0.58536	12
PVP01_1134900	NAR1	PvP01_11_v1: 1,486,771 - 1,489,167 (+)	cytosolic Fe-S cluster assembly factor NAR1, putative	ET, ET-D	2.40507	4	2.44844	4	-0.59094	10	-1.1499	22	-1.52577	30
PVP01_0611100	-	PvP01_06_v1: 492,776 - 499,184 (-)	conserved Plasmodium protein, unknown function	ET, ET-D	2.40606	8	2.46159	9	-0.61856	23	-1.78917	51	-1.85075	75
PVP01_1342900	-	PvP01_13_v1: 1,888,410 - 1,891,645 (-)	RNA-binding protein, putative	ET	2.41041	3	1.75488	4	-1.45872	13	-1.31175	10	-1.93811	23
PVP01_1138900	SLU7	PvP01_11_v1: 1,643,896 - 1,645,638 (+)	pre-mRNA-splicing factor SLU7, putative	ET, ET-D	2.41041	3	2.55354	3	-0.71439	10	-1.27917	13	-1.56089	24
PVP01_1468000	-	PvP01_14_v1: 2,897,349 - 2,900,033 (-)	conserved Plasmodium protein, unknown function	ET	2.43435	37	-1.26388	12	-0.61375	2	-1.21781	43	-2.23583	45
PVP01_1449600	-	PvP01_14_v1: 2,151,930 - 2,158,830 (-)	amino acid transporter, putative	ET, ET-D	2.44108	9	2.72792	9	-0.23024	24	-0.67982	31	-1.12072	53
PVP01_0916700	-	PvP01_09_v1: 748,067 - 752,449 (-)	serine esterase, putative	ET, ET-D	2.45116	6	2.29173	7	-1.57479	24	-1.55662	40	-1.96552	59
PVP01_0606800	DPA	PvP01_06_v1: 272,127 - 272,918 (+)	deoxyribose-phosphate aldolase, putative	ET	2.45459	3	1.98907	4	0.75532	6	-0.37717	14	-0.31252	17
PVP01_0617500	PIGA	PvP01_06_v1: 721,231 - 723,744 (-)	phosphatidylinositol N- acetylglucosaminyltransferase subunit A, putative	ET, ET-D	2.47752	4	2.62858	4	-0.86952	7	-1.98807	24	-1.99559	35
PVP01_1469200	RON3	PvP01_14_v1: 2,934,285 - 2,942,685 (-)	rhoptry neck protein 3, putative	ET	2.51281	13	0.52823	20	-1.38032	57	-1.47579	64	-1.70253	122
PVP01_0824800	-	PvP01_08_v1: 1,098,453 - 1,105,522 (-)	conserved Plasmodium protein, unknown function	ID	0.32878	15	0.31102	20	-0.62756	22	1.54753	28	-1.61194	34
PVP01_1106900	-	PvP01_11_v1: 271,355 - 272,469 (+)	50S ribosomal protein L17, putative	ID	-0.05803	4	-0.04657	4	0.35916	11	1.56722	7	-0.61894	16
PVP01_1467200	G377	PvP01_14_v1: 2,860,265 - 2,868,007 (-)	osmiophilic body protein G377, putative	ET, TH, ID	2.40033	29	1.27402	21	2.1788	37	1.65499	41	-0.45261	52
PVP01_0412800	-	PvP01_04_v1: 522,625 - 527,487 (-)	conserved Plasmodium protein, unknown function	ID	-0.14394	19	1.15831	11	-0.51171	21	1.69453	29	-1.77327	40
PVP01_0927200	-	PvP01_09_v1: 1,193,647 - 1,197,534 (+)	conserved Plasmodium protein, unknown function	ID	0.46394	57	0.77472	13	0.64197	62	1.84551	79	-1.56399	103
PVP01_1262700	LPAAT	PvP01_12_v1: 2,579,235 - 2,580,564 (-)	1-acyl-sn-glycerol-3-phosphate acyltransferase, putative	TH	NA	0	NA	0	2.34927	5	-0.12726	8	-0.05523	10
PVP01_1301300	-	PvP01_13_v1: 50,765 - 54,538 (-)	ATP-dependent RNA helicase, putative	TH, ID	1.00269	23	-0.16469	13	2.40548	28	1.94298	34	-2.09562	40
PVP01_1458500	-	PvP01_14_v1: 2,552,178 - 2,558,240 (-)	RNA-binding protein, putative	TH, ID	2.11856	27	-0.27683	14	2.58993	25	2.52458	28	-2.12535	33
PVP01_1456600	-	PvP01_14_v1: 2,447,482 - 2,452,338 (+)	conserved Plasmodium protein, unknown function	TH, ID	1.93746	176	0.0449	15	2.27754	186	2.65747	185	-2.08522	221
PVP01_1470400	-	PvP01_14_v1: 3,009,446 - 3,010,524 (-)	Plasmodium exported protein, unknown function	ET, TH, ID	3.44908	16	1.98149	35	1.99057	34	2.82901	30	1.13296	36
