# Supplementary material for: Genomic Analysis of Plasmodium vivax in Southern Ethiopia Reveals Selective Pressures in Multiple Parasite Mechanisms
Source: J Infect Dis. 2019 Jan 21;220(11):1738–49. doi: 10.1093/infdis/jiz016 (PMC6804337; doi:10.1093/infdis/jiz016)
Supplement: jiz016_suppl_Supplementary_Data-7 [file jiz016_suppl_supplementary_data-7.xlsx]

## Sheet: CNV
Supplementary Table 7. Summary of copy number variants
Sample ID	Country	Chromosome	Start	End	Length	Copy number	Gene	Description	Artemis-derived DBP1 breakpoint type	Location
QS0002-C	Ethiopia	PvP01_05_v1	195450	198750	3300	2	PVP01_0504500	28S ribosomal RNA	-	194,522..199,297(-)
QS0018-C	Ethiopia	PvP01_05_v1	195450	199350	3900	2	PVP01_0504500	28S ribosomal RNA	-	194,522..199,297(-)
QS0042-C	Ethiopia	PvP01_05_v1	195450	199350	3900	2	PVP01_0504500	28S ribosomal RNA	-	194,522..199,297(-)
QS0003-C	Ethiopia	PvP01_05_v1	195750	199350	3600	2	PVP01_0504500	28S ribosomal RNA	-	194,522..199,297(-)
QS0004-C	Ethiopia	PvP01_05_v1	195750	198750	3000	2	PVP01_0504500	28S ribosomal RNA	-	194,522..199,297(-)
QS0011-C	Ethiopia	PvP01_05_v1	195750	199350	3600	2	PVP01_0504500	28S ribosomal RNA	-	194,522..199,297(-)
QS0012-C	Ethiopia	PvP01_05_v1	195750	199350	3600	2	PVP01_0504500	28S ribosomal RNA	-	194,522..199,297(-)
QS0013-C	Ethiopia	PvP01_05_v1	195750	199350	3600	2	PVP01_0504500	28S ribosomal RNA	-	194,522..199,297(-)
QS0014-C	Ethiopia	PvP01_05_v1	195750	199350	3600	2	PVP01_0504500	28S ribosomal RNA	-	194,522..199,297(-)
QS0015-C	Ethiopia	PvP01_05_v1	195750	199350	3600	2	PVP01_0504500	28S ribosomal RNA	-	194,522..199,297(-)
QS0016-C	Ethiopia	PvP01_05_v1	195750	199350	3600	2	PVP01_0504500	28S ribosomal RNA	-	194,522..199,297(-)
QS0025-C	Ethiopia	PvP01_05_v1	195750	199350	3600	2	PVP01_0504500	28S ribosomal RNA	-	194,522..199,297(-)
QS0027-C	Ethiopia	PvP01_05_v1	195750	199350	3600	2	PVP01_0504500	28S ribosomal RNA	-	194,522..199,297(-)
QS0028-C	Ethiopia	PvP01_05_v1	195750	199350	3600	2	PVP01_0504500	28S ribosomal RNA	-	194,522..199,297(-)
QS0031-C	Ethiopia	PvP01_05_v1	195750	199350	3600	2	PVP01_0504500	28S ribosomal RNA	-	194,522..199,297(-)
QS0032-C	Ethiopia	PvP01_05_v1	195750	199350	3600	2	PVP01_0504500	28S ribosomal RNA	-	194,522..199,297(-)
QS0035-C	Ethiopia	PvP01_05_v1	195750	198750	3000	2	PVP01_0504500	28S ribosomal RNA	-	194,522..199,297(-)
QS0037-C	Ethiopia	PvP01_05_v1	195750	199350	3600	2	PVP01_0504500	28S ribosomal RNA	-	194,522..199,297(-)
QS0044-C	Ethiopia	PvP01_05_v1	195750	199350	3600	2	PVP01_0504500	28S ribosomal RNA	-	194,522..199,297(-)
QS0049-C	Ethiopia	PvP01_05_v1	195750	199350	3600	2	PVP01_0504500	28S ribosomal RNA	-	194,522..199,297(-)
QS0053-C	Ethiopia	PvP01_05_v1	195750	199350	3600	2	PVP01_0504500	28S ribosomal RNA	-	194,522..199,297(-)
QS0033-C	Ethiopia	PvP01_05_v1	196050	199350	3300	2	PVP01_0504500	28S ribosomal RNA	-	194,522..199,297(-)
QS0001-C	Ethiopia	PvP01_05_v1	196350	199350	3000	2	PVP01_0504500	28S ribosomal RNA	-	194,522..199,297(-)
QS0051-C	Ethiopia	PvP01_05_v1	196350	199350	3000	2	PVP01_0504500	28S ribosomal RNA	-	194,522..199,297(-)
QS0001-C	Ethiopia	PvP01_05_v1	948750	958350	9600	0	PVP01_0523500	Plasmodium exported protein (PHIST), unknown function	-	951,202..952,041(-)
QS0002-C	Ethiopia	PvP01_05_v1	948750	958350	9600	0	PVP01_0523500	Plasmodium exported protein (PHIST), unknown function	-	951,202..952,041(-)
QS0003-C	Ethiopia	PvP01_05_v1	948750	958350	9600	0	PVP01_0523500	Plasmodium exported protein (PHIST), unknown function	-	951,202..952,041(-)
QS0004-C	Ethiopia	PvP01_05_v1	948750	958350	9600	0	PVP01_0523500	Plasmodium exported protein (PHIST), unknown function	-	951,202..952,041(-)
QS0011-C	Ethiopia	PvP01_05_v1	948750	958350	9600	0	PVP01_0523500	Plasmodium exported protein (PHIST), unknown function	-	951,202..952,041(-)
QS0012-C	Ethiopia	PvP01_05_v1	948750	958350	9600	0	PVP01_0523500	Plasmodium exported protein (PHIST), unknown function	-	951,202..952,041(-)
QS0013-C	Ethiopia	PvP01_05_v1	948750	958350	9600	0	PVP01_0523500	Plasmodium exported protein (PHIST), unknown function	-	951,202..952,041(-)
QS0016-C	Ethiopia	PvP01_05_v1	948750	958350	9600	0	PVP01_0523500	Plasmodium exported protein (PHIST), unknown function	-	951,202..952,041(-)
QS0018-C	Ethiopia	PvP01_05_v1	948750	958050	9300	0	PVP01_0523500	Plasmodium exported protein (PHIST), unknown function	-	951,202..952,041(-)
QS0028-C	Ethiopia	PvP01_05_v1	948750	958350	9600	0	PVP01_0523500	Plasmodium exported protein (PHIST), unknown function	-	951,202..952,041(-)
QS0033-C	Ethiopia	PvP01_05_v1	948750	958050	9300	0	PVP01_0523500	Plasmodium exported protein (PHIST), unknown function	-	951,202..952,041(-)
QS0035-C	Ethiopia	PvP01_05_v1	948750	958350	9600	0	PVP01_0523500	Plasmodium exported protein (PHIST), unknown function	-	951,202..952,041(-)
QS0049-C	Ethiopia	PvP01_05_v1	948750	958350	9600	0	PVP01_0523500	Plasmodium exported protein (PHIST), unknown function	-	951,202..952,041(-)
QS0051-C	Ethiopia	PvP01_05_v1	948750	956550	7800	0	PVP01_0523500	Plasmodium exported protein (PHIST), unknown function	-	951,202..952,041(-)
QS0053-C	Ethiopia	PvP01_05_v1	948750	958350	9600	0	PVP01_0523500	Plasmodium exported protein (PHIST), unknown function	-	951,202..952,041(-)
QS0027-C	Ethiopia	PvP01_05_v1	1011450	1014450	3000	0	PVP01_0524900; PVP01_0525000	Plasmodium exported protein (PHIST), unknown function; Plasmodium exported protein (PHIST), unknown function	-	1,010,759..1,011,581(+); 1,013,533..1,014,550(+)
QS0027-C	Ethiopia	PvP01_06_v1	980550	987450	6900	2	PVP01_0623800	duffy binding protein 1	Cambodian	982,025..985,813(+)
QS0013-C	Ethiopia	PvP01_06_v1	980850	987750	6900	2	PVP01_0623800	duffy binding protein 1	Cambodian	982,025..985,813(+)
QS0018-C	Ethiopia	PvP01_06_v1	980850	987750	6900	2	PVP01_0623800	duffy binding protein 1	Cambodian	982,025..985,813(+)
QS0001-C	Ethiopia	PvP01_06_v1	980550	987750	7200	2	PVP01_0623800	duffy binding protein 1	Cambodian	982,025..985,813(+)
QS0003-C	Ethiopia	PvP01_06_v1	980550	987750	7200	2	PVP01_0623800	duffy binding protein 1	Cambodian	982,025..985,813(+)
QS0016-C	Ethiopia	PvP01_06_v1	980550	987750	7200	2	PVP01_0623800	duffy binding protein 1	Cambodian	982,025..985,813(+)
QS0028-C	Ethiopia	PvP01_06_v1	980550	987750	7200	2	PVP01_0623800	duffy binding protein 1	Cambodian	982,025..985,813(+)
QS0032-C	Ethiopia	PvP01_06_v1	980550	987750	7200	2	PVP01_0623800	duffy binding protein 1	Cambodian	982,025..985,813(+)
QS0053-C	Ethiopia	PvP01_06_v1	980550	987750	7200	2	PVP01_0623800	duffy binding protein 1	Cambodian	982,025..985,813(+)
QS0011-C	Ethiopia	PvP01_06_v1	980550	987750	7200	3	PVP01_0623800	duffy binding protein 1	Cambodian	982,025..985,813(+)
QS0012-C	Ethiopia	PvP01_06_v1	980550	987750	7200	3	PVP01_0623800	duffy binding protein 1	Cambodian	982,025..985,813(+)
QS0014-C	Ethiopia	PvP01_06_v1	980550	987750	7200	3	PVP01_0623800	duffy binding protein 1	Cambodian	982,025..985,813(+)
QS0015-C	Ethiopia	PvP01_06_v1	980550	987750	7200	3	PVP01_0623800	duffy binding protein 1	Cambodian	982,025..985,813(+)
QS0035-C	Ethiopia	PvP01_06_v1	980550	987750	7200	3	PVP01_0623800	duffy binding protein 1	Cambodian	982,025..985,813(+)
QS0004-C	Ethiopia	PvP01_06_v1	980550	987750	7200	5	PVP01_0623800	duffy binding protein 1	Cambodian	982,025..985,813(+)
QS0002-C	Ethiopia	PvP01_06_v1	980550	988050	7500	2	PVP01_0623800	duffy binding protein 1	Cambodian	982,025..985,813(+)
QS0031-C	Ethiopia	PvP01_06_v1	980550	988650	8100	2	PVP01_0623800	duffy binding protein 1	Malagasy	982,025..985,813(+)
QS0037-C	Ethiopia	PvP01_06_v1	980550	988650	8100	3	PVP01_0623800	duffy binding protein 1	Malagasy	982,025..985,813(+)
QS0042-C	Ethiopia	PvP01_06_v1	980550	990150	9600	2	PVP01_0623800	duffy binding protein 1	Malagasy	982,025..985,813(+)
QS0012-C	Ethiopia	PvP01_14_v1	3008550	3013950	5400	2	PVP01_1470400	Plasmodium exported protein, unknown function	-	3,009,446..3,010,524(-)
QS0031-C	Ethiopia	PvP01_14_v1	3008550	3013650	5100	2	PVP01_1470400	Plasmodium exported protein, unknown function	-	3,009,446..3,010,524(-)
QS0033-C	Ethiopia	PvP01_14_v1	3008550	3013950	5400	2	PVP01_1470400	Plasmodium exported protein, unknown function	-	3,009,446..3,010,524(-)
QS0037-C	Ethiopia	PvP01_14_v1	3008550	3013950	5400	2	PVP01_1470400	Plasmodium exported protein, unknown function	-	3,009,446..3,010,524(-)
QS0044-C	Ethiopia	PvP01_14_v1	3008550	3013650	5100	2	PVP01_1470400	Plasmodium exported protein, unknown function	-	3,009,446..3,010,524(-)
QS0051-C	Ethiopia	PvP01_14_v1	3008550	3013950	5400	2	PVP01_1470400	Plasmodium exported protein, unknown function	-	3,009,446..3,010,524(-)
QS0053-C	Ethiopia	PvP01_14_v1	3008550	3013650	5100	2	PVP01_1470400	Plasmodium exported protein, unknown function	-	3,009,446..3,010,524(-)
QS0011-C	Ethiopia	PvP01_14_v1	3008850	3013650	4800	2	PVP01_1470400	Plasmodium exported protein, unknown function	-	3,009,446..3,010,524(-)
QS0015-C	Ethiopia	PvP01_14_v1	3008550	3013950	5400	3	PVP01_1470400	Plasmodium exported protein, unknown function	-	3,009,446..3,010,524(-)
QS0025-C	Ethiopia	PvP01_14_v1	3008550	3013950	5400	3	PVP01_1470400	Plasmodium exported protein, unknown function	-	3,009,446..3,010,524(-)
QS0027-C	Ethiopia	PvP01_14_v1	3008550	3013950	5400	3	PVP01_1470400	Plasmodium exported protein, unknown function	-	3,009,446..3,010,524(-)
QS0014-C	Ethiopia	PvP01_14_v1	3008550	3013650	5100	5	PVP01_1470400	Plasmodium exported protein, unknown function	-	3,009,446..3,010,524(-)
PJ0025-C	Indonesia	PvP01_05_v1	195450	198750	3300	2	PVP01_0504500	28S ribosomal RNA	-	194,522..199,297(-)
PJ0037-C	Indonesia	PvP01_05_v1	195450	199350	3900	2	PVP01_0504500	28S ribosomal RNA	-	194,522..199,297(-)
PJ0122-C	Indonesia	PvP01_05_v1	195450	198450	3000	2	PVP01_0504500	28S ribosomal RNA	-	194,522..199,297(-)
PJ0322-C	Indonesia	PvP01_05_v1	195450	198450	3000	2	PVP01_0504500	28S ribosomal RNA	-	194,522..199,297(-)
PJ0004-C	Indonesia	PvP01_05_v1	195750	199350	3600	2	PVP01_0504500	28S ribosomal RNA	-	194,522..199,297(-)
PJ0007-C	Indonesia	PvP01_05_v1	195750	199350	3600	2	PVP01_0504500	28S ribosomal RNA	-	194,522..199,297(-)
PJ0008-C	Indonesia	PvP01_05_v1	195750	199350	3600	2	PVP01_0504500	28S ribosomal RNA	-	194,522..199,297(-)
PJ0009-C	Indonesia	PvP01_05_v1	195750	199350	3600	2	PVP01_0504500	28S ribosomal RNA	-	194,522..199,297(-)
PJ0011-C	Indonesia	PvP01_05_v1	195750	199350	3600	2	PVP01_0504500	28S ribosomal RNA	-	194,522..199,297(-)
PJ0012-Cx	Indonesia	PvP01_05_v1	195750	199350	3600	2	PVP01_0504500	28S ribosomal RNA	-	194,522..199,297(-)
PJ0016-C	Indonesia	PvP01_05_v1	195750	199350	3600	2	PVP01_0504500	28S ribosomal RNA	-	194,522..199,297(-)
PJ0018-C	Indonesia	PvP01_05_v1	195750	199350	3600	2	PVP01_0504500	28S ribosomal RNA	-	194,522..199,297(-)
PJ0024-C	Indonesia	PvP01_05_v1	195750	199350	3600	2	PVP01_0504500	28S ribosomal RNA	-	194,522..199,297(-)
PJ0030-C	Indonesia	PvP01_05_v1	195750	199350	3600	2	PVP01_0504500	28S ribosomal RNA	-	194,522..199,297(-)
PJ0033-C	Indonesia	PvP01_05_v1	195750	199350	3600	2	PVP01_0504500	28S ribosomal RNA	-	194,522..199,297(-)
PJ0035-C	Indonesia	PvP01_05_v1	195750	199350	3600	2	PVP01_0504500	28S ribosomal RNA	-	194,522..199,297(-)
PJ0038-Cx	Indonesia	PvP01_05_v1	195750	199350	3600	2	PVP01_0504500	28S ribosomal RNA	-	194,522..199,297(-)
PJ0041-C	Indonesia	PvP01_05_v1	195750	198750	3000	2	PVP01_0504500	28S ribosomal RNA	-	194,522..199,297(-)
PJ0042-C	Indonesia	PvP01_05_v1	195750	199350	3600	2	PVP01_0504500	28S ribosomal RNA	-	194,522..199,297(-)
PJ0043-C	Indonesia	PvP01_05_v1	195750	199350	3600	2	PVP01_0504500	28S ribosomal RNA	-	194,522..199,297(-)
PJ0049-C	Indonesia	PvP01_05_v1	195750	199350	3600	2	PVP01_0504500	28S ribosomal RNA	-	194,522..199,297(-)
PJ0062-C	Indonesia	PvP01_05_v1	195750	199350	3600	2	PVP01_0504500	28S ribosomal RNA	-	194,522..199,297(-)
PJ0068-C	Indonesia	PvP01_05_v1	195750	199350	3600	2	PVP01_0504500	28S ribosomal RNA	-	194,522..199,297(-)
PJ0072-C	Indonesia	PvP01_05_v1	195750	199350	3600	2	PVP01_0504500	28S ribosomal RNA	-	194,522..199,297(-)
PJ0078-C	Indonesia	PvP01_05_v1	195750	199350	3600	2	PVP01_0504500	28S ribosomal RNA	-	194,522..199,297(-)
PJ0082-C	Indonesia	PvP01_05_v1	195750	199350	3600	2	PVP01_0504500	28S ribosomal RNA	-	194,522..199,297(-)
PJ0085-C	Indonesia	PvP01_05_v1	195750	198750	3000	2	PVP01_0504500	28S ribosomal RNA	-	194,522..199,297(-)
PJ0086-C	Indonesia	PvP01_05_v1	195750	199350	3600	2	PVP01_0504500	28S ribosomal RNA	-	194,522..199,297(-)
PJ0097-C	Indonesia	PvP01_05_v1	195750	199350	3600	2	PVP01_0504500	28S ribosomal RNA	-	194,522..199,297(-)
PJ0099-C	Indonesia	PvP01_05_v1	195750	199350	3600	2	PVP01_0504500	28S ribosomal RNA	-	194,522..199,297(-)
PJ0113-CW	Indonesia	PvP01_05_v1	195750	199350	3600	2	PVP01_0504500	28S ribosomal RNA	-	194,522..199,297(-)
PJ0128-C	Indonesia	PvP01_05_v1	195750	199350	3600	2	PVP01_0504500	28S ribosomal RNA	-	194,522..199,297(-)
PJ0273-C	Indonesia	PvP01_05_v1	195750	198750	3000	2	PVP01_0504500	28S ribosomal RNA	-	194,522..199,297(-)
PJ0274-C	Indonesia	PvP01_05_v1	195750	198750	3000	2	PVP01_0504500	28S ribosomal RNA	-	194,522..199,297(-)
PJ0275-C	Indonesia	PvP01_05_v1	195750	199350	3600	2	PVP01_0504500	28S ribosomal RNA	-	194,522..199,297(-)
PJ0276-C	Indonesia	PvP01_05_v1	195750	199350	3600	2	PVP01_0504500	28S ribosomal RNA	-	194,522..199,297(-)
PJ0277-C	Indonesia	PvP01_05_v1	195750	199350	3600	2	PVP01_0504500	28S ribosomal RNA	-	194,522..199,297(-)
PJ0278-C	Indonesia	PvP01_05_v1	195750	199350	3600	2	PVP01_0504500	28S ribosomal RNA	-	194,522..199,297(-)
PJ0279-C	Indonesia	PvP01_05_v1	195750	199350	3600	2	PVP01_0504500	28S ribosomal RNA	-	194,522..199,297(-)
PJ0280-C	Indonesia	PvP01_05_v1	195750	199350	3600	2	PVP01_0504500	28S ribosomal RNA	-	194,522..199,297(-)
PJ0281-C	Indonesia	PvP01_05_v1	195750	199350	3600	2	PVP01_0504500	28S ribosomal RNA	-	194,522..199,297(-)
PJ0282-C	Indonesia	PvP01_05_v1	195750	199350	3600	2	PVP01_0504500	28S ribosomal RNA	-	194,522..199,297(-)
PJ0283-C	Indonesia	PvP01_05_v1	195750	199350	3600	2	PVP01_0504500	28S ribosomal RNA	-	194,522..199,297(-)
PJ0284-C	Indonesia	PvP01_05_v1	195750	198750	3000	2	PVP01_0504500	28S ribosomal RNA	-	194,522..199,297(-)
PJ0285-C	Indonesia	PvP01_05_v1	195750	199350	3600	2	PVP01_0504500	28S ribosomal RNA	-	194,522..199,297(-)
PJ0286-C	Indonesia	PvP01_05_v1	195750	199350	3600	2	PVP01_0504500	28S ribosomal RNA	-	194,522..199,297(-)
PJ0287-C	Indonesia	PvP01_05_v1	195750	199350	3600	2	PVP01_0504500	28S ribosomal RNA	-	194,522..199,297(-)
PJ0288-C	Indonesia	PvP01_05_v1	195750	199350	3600	2	PVP01_0504500	28S ribosomal RNA	-	194,522..199,297(-)
PJ0289-C	Indonesia	PvP01_05_v1	195750	199350	3600	2	PVP01_0504500	28S ribosomal RNA	-	194,522..199,297(-)
PJ0293-C	Indonesia	PvP01_05_v1	195750	199350	3600	2	PVP01_0504500	28S ribosomal RNA	-	194,522..199,297(-)
PJ0294-C	Indonesia	PvP01_05_v1	195750	198750	3000	2	PVP01_0504500	28S ribosomal RNA	-	194,522..199,297(-)
PJ0295-C	Indonesia	PvP01_05_v1	195750	199350	3600	2	PVP01_0504500	28S ribosomal RNA	-	194,522..199,297(-)
PJ0296-C	Indonesia	PvP01_05_v1	195750	198750	3000	2	PVP01_0504500	28S ribosomal RNA	-	194,522..199,297(-)
PJ0297-C	Indonesia	PvP01_05_v1	195750	199350	3600	2	PVP01_0504500	28S ribosomal RNA	-	194,522..199,297(-)
PJ0298-C	Indonesia	PvP01_05_v1	195750	199350	3600	2	PVP01_0504500	28S ribosomal RNA	-	194,522..199,297(-)
PJ0299-C	Indonesia	PvP01_05_v1	195750	199350	3600	2	PVP01_0504500	28S ribosomal RNA	-	194,522..199,297(-)
PJ0301-C	Indonesia	PvP01_05_v1	195750	199350	3600	2	PVP01_0504500	28S ribosomal RNA	-	194,522..199,297(-)
PJ0302-C	Indonesia	PvP01_05_v1	195750	199350	3600	2	PVP01_0504500	28S ribosomal RNA	-	194,522..199,297(-)
PJ0303-C	Indonesia	PvP01_05_v1	195750	199350	3600	2	PVP01_0504500	28S ribosomal RNA	-	194,522..199,297(-)
PJ0305-C	Indonesia	PvP01_05_v1	195750	198750	3000	2	PVP01_0504500	28S ribosomal RNA	-	194,522..199,297(-)
PJ0307-C	Indonesia	PvP01_05_v1	195750	199350	3600	2	PVP01_0504500	28S ribosomal RNA	-	194,522..199,297(-)
PJ0309-C	Indonesia	PvP01_05_v1	195750	199350	3600	2	PVP01_0504500	28S ribosomal RNA	-	194,522..199,297(-)
PJ0312-C	Indonesia	PvP01_05_v1	195750	199350	3600	2	PVP01_0504500	28S ribosomal RNA	-	194,522..199,297(-)
PJ0313-C	Indonesia	PvP01_05_v1	195750	199350	3600	2	PVP01_0504500	28S ribosomal RNA	-	194,522..199,297(-)
PJ0314-C	Indonesia	PvP01_05_v1	195750	199350	3600	2	PVP01_0504500	28S ribosomal RNA	-	194,522..199,297(-)
PJ0315-C	Indonesia	PvP01_05_v1	195750	199350	3600	2	PVP01_0504500	28S ribosomal RNA	-	194,522..199,297(-)
PJ0316-C	Indonesia	PvP01_05_v1	195750	199350	3600	2	PVP01_0504500	28S ribosomal RNA	-	194,522..199,297(-)
PJ0317-C	Indonesia	PvP01_05_v1	195750	199350	3600	2	PVP01_0504500	28S ribosomal RNA	-	194,522..199,297(-)
PJ0318-C	Indonesia	PvP01_05_v1	195750	199350	3600	2	PVP01_0504500	28S ribosomal RNA	-	194,522..199,297(-)
PJ0319-C	Indonesia	PvP01_05_v1	195750	199350	3600	2	PVP01_0504500	28S ribosomal RNA	-	194,522..199,297(-)
PJ0323-C	Indonesia	PvP01_05_v1	195750	199350	3600	2	PVP01_0504500	28S ribosomal RNA	-	194,522..199,297(-)
PJ0324-C	Indonesia	PvP01_05_v1	195750	199350	3600	2	PVP01_0504500	28S ribosomal RNA	-	194,522..199,297(-)
PJ0032-C	Indonesia	PvP01_05_v1	196350	199350	3000	2	PVP01_0504500	28S ribosomal RNA	-	194,522..199,297(-)
PJ0088-Cx	Indonesia	PvP01_05_v1	196350	199350	3000	2	PVP01_0504500	28S ribosomal RNA	-	194,522..199,297(-)
PJ0093-C	Indonesia	PvP01_05_v1	196350	199350	3000	2	PVP01_0504500	28S ribosomal RNA	-	194,522..199,297(-)
PJ0106-Cx	Indonesia	PvP01_05_v1	196350	199350	3000	2	PVP01_0504500	28S ribosomal RNA	-	194,522..199,297(-)
PJ0123-C	Indonesia	PvP01_05_v1	196350	199350	3000	2	PVP01_0504500	28S ribosomal RNA	-	194,522..199,297(-)
PJ0291-C	Indonesia	PvP01_05_v1	196350	199350	3000	2	PVP01_0504500	28S ribosomal RNA	-	194,522..199,297(-)
PJ0300-C	Indonesia	PvP01_05_v1	196350	199350	3000	2	PVP01_0504500	28S ribosomal RNA	-	194,522..199,297(-)
PJ0320-C	Indonesia	PvP01_05_v1	195450	199350	3900	3	PVP01_0504500	28S ribosomal RNA	-	194,522..199,297(-)
PJ0024-C	Indonesia	PvP01_06_v1	980550	987450	6900	2	PVP01_0623800	duffy binding protein 1	Cambodian	982,025..985,813(+)
PJ0315-C	Indonesia	PvP01_06_v1	980550	987450	6900	2	PVP01_0623800	duffy binding protein 1	Cambodian	982,025..985,813(+)
PJ0042-C	Indonesia	PvP01_06_v1	980550	987750	7200	2	PVP01_0623800	duffy binding protein 1	Cambodian	982,025..985,813(+)
PJ0301-C	Indonesia	PvP01_06_v1	980550	987750	7200	2	PVP01_0623800	duffy binding protein 1	Cambodian	982,025..985,813(+)
PJ0009-C	Indonesia	PvP01_06_v1	980550	987750	7200	3	PVP01_0623800	duffy binding protein 1	Cambodian	982,025..985,813(+)
PJ0018-C	Indonesia	PvP01_14_v1	3008550	3013950	5400	2	PVP01_1470400	Plasmodium exported protein, unknown function	-	3,009,446..3,010,524(-)
PJ0025-C	Indonesia	PvP01_14_v1	3008550	3013950	5400	2	PVP01_1470400	Plasmodium exported protein, unknown function	-	3,009,446..3,010,524(-)
PJ0037-C	Indonesia	PvP01_14_v1	3008550	3013650	5100	2	PVP01_1470400	Plasmodium exported protein, unknown function	-	3,009,446..3,010,524(-)
PJ0049-C	Indonesia	PvP01_14_v1	3008550	3013950	5400	2	PVP01_1470400	Plasmodium exported protein, unknown function	-	3,009,446..3,010,524(-)
PJ0085-C	Indonesia	PvP01_14_v1	3008550	3013650	5100	2	PVP01_1470400	Plasmodium exported protein, unknown function	-	3,009,446..3,010,524(-)
PJ0093-C	Indonesia	PvP01_14_v1	3008550	3013950	5400	2	PVP01_1470400	Plasmodium exported protein, unknown function	-	3,009,446..3,010,524(-)
PJ0113-CW	Indonesia	PvP01_14_v1	3008550	3013950	5400	2	PVP01_1470400	Plasmodium exported protein, unknown function	-	3,009,446..3,010,524(-)
PJ0122-C	Indonesia	PvP01_14_v1	3008550	3013950	5400	2	PVP01_1470400	Plasmodium exported protein, unknown function	-	3,009,446..3,010,524(-)
PJ0123-C	Indonesia	PvP01_14_v1	3008550	3013950	5400	2	PVP01_1470400	Plasmodium exported protein, unknown function	-	3,009,446..3,010,524(-)
PJ0128-C	Indonesia	PvP01_14_v1	3008550	3013950	5400	2	PVP01_1470400	Plasmodium exported protein, unknown function	-	3,009,446..3,010,524(-)
PJ0273-C	Indonesia	PvP01_14_v1	3008550	3013950	5400	2	PVP01_1470400	Plasmodium exported protein, unknown function	-	3,009,446..3,010,524(-)
PJ0274-C	Indonesia	PvP01_14_v1	3008550	3013650	5100	2	PVP01_1470400	Plasmodium exported protein, unknown function	-	3,009,446..3,010,524(-)
PJ0277-C	Indonesia	PvP01_14_v1	3008550	3013650	5100	2	PVP01_1470400	Plasmodium exported protein, unknown function	-	3,009,446..3,010,524(-)
PJ0279-C	Indonesia	PvP01_14_v1	3008550	3013950	5400	2	PVP01_1470400	Plasmodium exported protein, unknown function	-	3,009,446..3,010,524(-)
PJ0280-C	Indonesia	PvP01_14_v1	3008550	3013950	5400	2	PVP01_1470400	Plasmodium exported protein, unknown function	-	3,009,446..3,010,524(-)
PJ0283-C	Indonesia	PvP01_14_v1	3008550	3013650	5100	2	PVP01_1470400	Plasmodium exported protein, unknown function	-	3,009,446..3,010,524(-)
PJ0288-C	Indonesia	PvP01_14_v1	3008550	3013950	5400	2	PVP01_1470400	Plasmodium exported protein, unknown function	-	3,009,446..3,010,524(-)
PJ0294-C	Indonesia	PvP01_14_v1	3008550	3013650	5100	2	PVP01_1470400	Plasmodium exported protein, unknown function	-	3,009,446..3,010,524(-)
PJ0296-C	Indonesia	PvP01_14_v1	3008550	3013950	5400	2	PVP01_1470400	Plasmodium exported protein, unknown function	-	3,009,446..3,010,524(-)
PJ0297-C	Indonesia	PvP01_14_v1	3008550	3013950	5400	2	PVP01_1470400	Plasmodium exported protein, unknown function	-	3,009,446..3,010,524(-)
PJ0299-C	Indonesia	PvP01_14_v1	3008550	3013950	5400	2	PVP01_1470400	Plasmodium exported protein, unknown function	-	3,009,446..3,010,524(-)
PJ0302-C	Indonesia	PvP01_14_v1	3008550	3013950	5400	2	PVP01_1470400	Plasmodium exported protein, unknown function	-	3,009,446..3,010,524(-)
PJ0303-C	Indonesia	PvP01_14_v1	3008550	3013650	5100	2	PVP01_1470400	Plasmodium exported protein, unknown function	-	3,009,446..3,010,524(-)
PJ0314-C	Indonesia	PvP01_14_v1	3008550	3013650	5100	2	PVP01_1470400	Plasmodium exported protein, unknown function	-	3,009,446..3,010,524(-)
PJ0316-C	Indonesia	PvP01_14_v1	3008550	3013950	5400	2	PVP01_1470400	Plasmodium exported protein, unknown function	-	3,009,446..3,010,524(-)
PJ0319-C	Indonesia	PvP01_14_v1	3008550	3013950	5400	2	PVP01_1470400	Plasmodium exported protein, unknown function	-	3,009,446..3,010,524(-)
PJ0322-C	Indonesia	PvP01_14_v1	3008550	3013650	5100	2	PVP01_1470400	Plasmodium exported protein, unknown function	-	3,009,446..3,010,524(-)
PJ0078-C	Indonesia	PvP01_14_v1	3008850	3013950	5100	2	PVP01_1470400	Plasmodium exported protein, unknown function	-	3,009,446..3,010,524(-)
PJ0307-C	Indonesia	PvP01_14_v1	3008850	3013950	5100	2	PVP01_1470400	Plasmodium exported protein, unknown function	-	3,009,446..3,010,524(-)
PJ0305-C	Indonesia	PvP01_14_v1	3010050	3013950	3900	2	PVP01_1470400	Plasmodium exported protein, unknown function	-	3,009,446..3,010,524(-)
PJ0024-C	Indonesia	PvP01_14_v1	3008550	3013950	5400	3	PVP01_1470400	Plasmodium exported protein, unknown function	-	3,009,446..3,010,524(-)
PJ0032-C	Indonesia	PvP01_14_v1	3008550	3013650	5100	3	PVP01_1470400	Plasmodium exported protein, unknown function	-	3,009,446..3,010,524(-)
PJ0043-C	Indonesia	PvP01_14_v1	3008550	3013650	5100	3	PVP01_1470400	Plasmodium exported protein, unknown function	-	3,009,446..3,010,524(-)
PJ0088-Cx	Indonesia	PvP01_14_v1	3008550	3013650	5100	3	PVP01_1470400	Plasmodium exported protein, unknown function	-	3,009,446..3,010,524(-)
PJ0099-C	Indonesia	PvP01_14_v1	3008550	3013950	5400	3	PVP01_1470400	Plasmodium exported protein, unknown function	-	3,009,446..3,010,524(-)
PJ0278-C	Indonesia	PvP01_14_v1	3008550	3013950	5400	3	PVP01_1470400	Plasmodium exported protein, unknown function	-	3,009,446..3,010,524(-)
PJ0300-C	Indonesia	PvP01_14_v1	3008550	3013950	5400	3	PVP01_1470400	Plasmodium exported protein, unknown function	-	3,009,446..3,010,524(-)
PJ0313-C	Indonesia	PvP01_14_v1	3008550	3013950	5400	3	PVP01_1470400	Plasmodium exported protein, unknown function	-	3,009,446..3,010,524(-)
PJ0086-C	Indonesia	PvP01_14_v1	3008550	3013950	5400	4	PVP01_1470400	Plasmodium exported protein, unknown function	-	3,009,446..3,010,524(-)
PY0019-C	Malaysia	PvP01_05_v1	195750	199350	3600	2	PVP01_0504500	28S ribosomal RNA	-	194,522..199,297(-)
PY0024-C	Malaysia	PvP01_05_v1	195750	199350	3600	2	PVP01_0504500	28S ribosomal RNA	-	194,522..199,297(-)
PY0026-C	Malaysia	PvP01_05_v1	195750	199350	3600	2	PVP01_0504500	28S ribosomal RNA	-	194,522..199,297(-)
PY0027-C	Malaysia	PvP01_05_v1	195750	198750	3000	2	PVP01_0504500	28S ribosomal RNA	-	194,522..199,297(-)
PY0034-C	Malaysia	PvP01_05_v1	195750	198750	3000	2	PVP01_0504500	28S ribosomal RNA	-	194,522..199,297(-)
PY0044-C	Malaysia	PvP01_05_v1	195750	198750	3000	2	PVP01_0504500	28S ribosomal RNA	-	194,522..199,297(-)
PY0053-C	Malaysia	PvP01_05_v1	195750	199350	3600	2	PVP01_0504500	28S ribosomal RNA	-	194,522..199,297(-)
PY0056-C	Malaysia	PvP01_05_v1	195750	199350	3600	2	PVP01_0504500	28S ribosomal RNA	-	194,522..199,297(-)
PY0057-C	Malaysia	PvP01_05_v1	195750	199350	3600	2	PVP01_0504500	28S ribosomal RNA	-	194,522..199,297(-)
PY0058-C	Malaysia	PvP01_05_v1	195750	199350	3600	2	PVP01_0504500	28S ribosomal RNA	-	194,522..199,297(-)
PY0060-C	Malaysia	PvP01_05_v1	195750	199350	3600	2	PVP01_0504500	28S ribosomal RNA	-	194,522..199,297(-)
PY0061-C	Malaysia	PvP01_05_v1	195750	199350	3600	2	PVP01_0504500	28S ribosomal RNA	-	194,522..199,297(-)
PY0067-C	Malaysia	PvP01_05_v1	195750	199350	3600	2	PVP01_0504500	28S ribosomal RNA	-	194,522..199,297(-)
PY0068-C	Malaysia	PvP01_05_v1	195750	199350	3600	2	PVP01_0504500	28S ribosomal RNA	-	194,522..199,297(-)
PY0072-C	Malaysia	PvP01_05_v1	195750	199350	3600	2	PVP01_0504500	28S ribosomal RNA	-	194,522..199,297(-)
PY0073-C	Malaysia	PvP01_05_v1	195750	199350	3600	2	PVP01_0504500	28S ribosomal RNA	-	194,522..199,297(-)
PY0074-C	Malaysia	PvP01_05_v1	195750	199350	3600	2	PVP01_0504500	28S ribosomal RNA	-	194,522..199,297(-)
PY0075-C	Malaysia	PvP01_05_v1	195750	199350	3600	2	PVP01_0504500	28S ribosomal RNA	-	194,522..199,297(-)
PY0101-C	Malaysia	PvP01_05_v1	195750	199350	3600	2	PVP01_0504500	28S ribosomal RNA	-	194,522..199,297(-)
PY0105-C	Malaysia	PvP01_05_v1	195750	199350	3600	2	PVP01_0504500	28S ribosomal RNA	-	194,522..199,297(-)
PY0117-C	Malaysia	PvP01_05_v1	195750	198750	3000	2	PVP01_0504500	28S ribosomal RNA	-	194,522..199,297(-)
PY0018-C	Malaysia	PvP01_05_v1	195750	199350	3600	2	PVP01_0504500	28S ribosomal RNA	-	194,522..199,297(-)
PY0048-C	Malaysia	PvP01_05_v1	195750	198750	3000	2	PVP01_0504500	28S ribosomal RNA	-	194,522..199,297(-)
PY0050-C	Malaysia	PvP01_05_v1	195750	199350	3600	2	PVP01_0504500	28S ribosomal RNA	-	194,522..199,297(-)
PY0054-C	Malaysia	PvP01_05_v1	195750	199350	3600	2	PVP01_0504500	28S ribosomal RNA	-	194,522..199,297(-)
PY0055-C	Malaysia	PvP01_05_v1	195750	199350	3600	2	PVP01_0504500	28S ribosomal RNA	-	194,522..199,297(-)
PY0087-C	Malaysia	PvP01_05_v1	195750	199350	3600	2	PVP01_0504500	28S ribosomal RNA	-	194,522..199,297(-)
PY0088-C	Malaysia	PvP01_05_v1	195750	199350	3600	2	PVP01_0504500	28S ribosomal RNA	-	194,522..199,297(-)
PY0089-C	Malaysia	PvP01_05_v1	195750	199350	3600	2	PVP01_0504500	28S ribosomal RNA	-	194,522..199,297(-)
PY0090-C	Malaysia	PvP01_05_v1	195750	199350	3600	2	PVP01_0504500	28S ribosomal RNA	-	194,522..199,297(-)
PY0093-C	Malaysia	PvP01_05_v1	195750	199350	3600	2	PVP01_0504500	28S ribosomal RNA	-	194,522..199,297(-)
PY0114-C	Malaysia	PvP01_05_v1	195750	199350	3600	2	PVP01_0504500	28S ribosomal RNA	-	194,522..199,297(-)
PY0002-C	Malaysia	PvP01_05_v1	195750	198750	3000	2	PVP01_0504500	28S ribosomal RNA	-	194,522..199,297(-)
PY0051-C	Malaysia	PvP01_05_v1	195750	199350	3600	2	PVP01_0504500	28S ribosomal RNA	-	194,522..199,297(-)
PY0035-C	Malaysia	PvP01_05_v1	196350	199350	3000	2	PVP01_0504500	28S ribosomal RNA	-	194,522..199,297(-)
PY0042-C	Malaysia	PvP01_05_v1	196350	199350	3000	2	PVP01_0504500	28S ribosomal RNA	-	194,522..199,297(-)
PY0076-C	Malaysia	PvP01_05_v1	196350	199350	3000	2	PVP01_0504500	28S ribosomal RNA	-	194,522..199,297(-)
PY0119-C	Malaysia	PvP01_05_v1	196350	199350	3000	2	PVP01_0504500	28S ribosomal RNA	-	194,522..199,297(-)
PY0092-C	Malaysia	PvP01_05_v1	196350	199350	3000	2	PVP01_0504500	28S ribosomal RNA	-	194,522..199,297(-)
PY0094-C	Malaysia	PvP01_05_v1	196350	199350	3000	2	PVP01_0504500	28S ribosomal RNA	-	194,522..199,297(-)
PY0096-C	Malaysia	PvP01_05_v1	196350	199350	3000	2	PVP01_0504500	28S ribosomal RNA	-	194,522..199,297(-)
PY0090-C	Malaysia	PvP01_06_v1	980550	987150	6600	2	PVP01_0623800	duffy binding protein 1	Unclear	982,025..985,813(+)
PY0005-C	Malaysia	PvP01_06_v1	980550	987750	7200	2	PVP01_0623800	duffy binding protein 1	Cambodian	982,025..985,813(+)
PY0024-C	Malaysia	PvP01_14_v1	3008550	3013950	5400	2	PVP01_1470400	Plasmodium exported protein, unknown function	-	3,009,446..3,010,524(-)
PY0026-C	Malaysia	PvP01_14_v1	3008550	3013650	5100	2	PVP01_1470400	Plasmodium exported protein, unknown function	-	3,009,446..3,010,524(-)
PY0027-C	Malaysia	PvP01_14_v1	3008550	3013950	5400	2	PVP01_1470400	Plasmodium exported protein, unknown function	-	3,009,446..3,010,524(-)
PY0034-C	Malaysia	PvP01_14_v1	3008550	3013650	5100	2	PVP01_1470400	Plasmodium exported protein, unknown function	-	3,009,446..3,010,524(-)
PY0035-C	Malaysia	PvP01_14_v1	3008550	3013950	5400	2	PVP01_1470400	Plasmodium exported protein, unknown function	-	3,009,446..3,010,524(-)
PY0044-C	Malaysia	PvP01_14_v1	3008550	3013950	5400	2	PVP01_1470400	Plasmodium exported protein, unknown function	-	3,009,446..3,010,524(-)
PY0053-C	Malaysia	PvP01_14_v1	3008550	3013950	5400	2	PVP01_1470400	Plasmodium exported protein, unknown function	-	3,009,446..3,010,524(-)
PY0056-C	Malaysia	PvP01_14_v1	3008550	3013950	5400	2	PVP01_1470400	Plasmodium exported protein, unknown function	-	3,009,446..3,010,524(-)
PY0057-C	Malaysia	PvP01_14_v1	3008550	3013950	5400	2	PVP01_1470400	Plasmodium exported protein, unknown function	-	3,009,446..3,010,524(-)
PY0058-C	Malaysia	PvP01_14_v1	3008550	3013950	5400	2	PVP01_1470400	Plasmodium exported protein, unknown function	-	3,009,446..3,010,524(-)
PY0060-C	Malaysia	PvP01_14_v1	3008550	3013950	5400	2	PVP01_1470400	Plasmodium exported protein, unknown function	-	3,009,446..3,010,524(-)
PY0061-C	Malaysia	PvP01_14_v1	3008550	3013650	5100	2	PVP01_1470400	Plasmodium exported protein, unknown function	-	3,009,446..3,010,524(-)
PY0067-C	Malaysia	PvP01_14_v1	3008550	3013950	5400	2	PVP01_1470400	Plasmodium exported protein, unknown function	-	3,009,446..3,010,524(-)
PY0068-C	Malaysia	PvP01_14_v1	3008550	3013650	5100	2	PVP01_1470400	Plasmodium exported protein, unknown function	-	3,009,446..3,010,524(-)
PY0072-C	Malaysia	PvP01_14_v1	3008550	3013950	5400	2	PVP01_1470400	Plasmodium exported protein, unknown function	-	3,009,446..3,010,524(-)
PY0073-C	Malaysia	PvP01_14_v1	3008550	3013950	5400	2	PVP01_1470400	Plasmodium exported protein, unknown function	-	3,009,446..3,010,524(-)
PY0074-C	Malaysia	PvP01_14_v1	3008550	3013950	5400	2	PVP01_1470400	Plasmodium exported protein, unknown function	-	3,009,446..3,010,524(-)
PY0075-C	Malaysia	PvP01_14_v1	3008550	3013950	5400	2	PVP01_1470400	Plasmodium exported protein, unknown function	-	3,009,446..3,010,524(-)
PY0076-C	Malaysia	PvP01_14_v1	3008550	3013950	5400	2	PVP01_1470400	Plasmodium exported protein, unknown function	-	3,009,446..3,010,524(-)
PY0085-C	Malaysia	PvP01_14_v1	3008550	3013650	5100	2	PVP01_1470400	Plasmodium exported protein, unknown function	-	3,009,446..3,010,524(-)
PY0101-C	Malaysia	PvP01_14_v1	3008550	3013950	5400	2	PVP01_1470400	Plasmodium exported protein, unknown function	-	3,009,446..3,010,524(-)
PY0105-C	Malaysia	PvP01_14_v1	3008550	3013650	5100	2	PVP01_1470400	Plasmodium exported protein, unknown function	-	3,009,446..3,010,524(-)
PY0117-C	Malaysia	PvP01_14_v1	3008550	3013950	5400	2	PVP01_1470400	Plasmodium exported protein, unknown function	-	3,009,446..3,010,524(-)
PY0119-C	Malaysia	PvP01_14_v1	3008550	3013950	5400	2	PVP01_1470400	Plasmodium exported protein, unknown function	-	3,009,446..3,010,524(-)
PY0019-C	Malaysia	PvP01_14_v1	3008550	3013950	5400	2	PVP01_1470400	Plasmodium exported protein, unknown function	-	3,009,446..3,010,524(-)
PY0023-C	Malaysia	PvP01_14_v1	3008550	3013950	5400	2	PVP01_1470400	Plasmodium exported protein, unknown function	-	3,009,446..3,010,524(-)
PY0048-C	Malaysia	PvP01_14_v1	3008550	3013650	5100	2	PVP01_1470400	Plasmodium exported protein, unknown function	-	3,009,446..3,010,524(-)
PY0050-C	Malaysia	PvP01_14_v1	3008550	3013950	5400	2	PVP01_1470400	Plasmodium exported protein, unknown function	-	3,009,446..3,010,524(-)
PY0054-C	Malaysia	PvP01_14_v1	3008550	3013950	5400	2	PVP01_1470400	Plasmodium exported protein, unknown function	-	3,009,446..3,010,524(-)
PY0055-C	Malaysia	PvP01_14_v1	3008550	3013950	5400	2	PVP01_1470400	Plasmodium exported protein, unknown function	-	3,009,446..3,010,524(-)
PY0087-C	Malaysia	PvP01_14_v1	3008550	3013950	5400	2	PVP01_1470400	Plasmodium exported protein, unknown function	-	3,009,446..3,010,524(-)
PY0090-C	Malaysia	PvP01_14_v1	3008550	3013950	5400	2	PVP01_1470400	Plasmodium exported protein, unknown function	-	3,009,446..3,010,524(-)
PY0092-C	Malaysia	PvP01_14_v1	3008550	3013950	5400	2	PVP01_1470400	Plasmodium exported protein, unknown function	-	3,009,446..3,010,524(-)
PY0093-C	Malaysia	PvP01_14_v1	3008550	3013950	5400	2	PVP01_1470400	Plasmodium exported protein, unknown function	-	3,009,446..3,010,524(-)
PY0094-C	Malaysia	PvP01_14_v1	3008550	3013950	5400	2	PVP01_1470400	Plasmodium exported protein, unknown function	-	3,009,446..3,010,524(-)
PY0103-C	Malaysia	PvP01_14_v1	3008550	3013950	5400	2	PVP01_1470400	Plasmodium exported protein, unknown function	-	3,009,446..3,010,524(-)
PY0107-C	Malaysia	PvP01_14_v1	3008550	3013950	5400	2	PVP01_1470400	Plasmodium exported protein, unknown function	-	3,009,446..3,010,524(-)
PY0114-C	Malaysia	PvP01_14_v1	3008550	3013950	5400	2	PVP01_1470400	Plasmodium exported protein, unknown function	-	3,009,446..3,010,524(-)
PY0002-C	Malaysia	PvP01_14_v1	3008550	3013650	5100	2	PVP01_1470400	Plasmodium exported protein, unknown function	-	3,009,446..3,010,524(-)
PY0096-C	Malaysia	PvP01_14_v1	3008550	3013650	5100	3	PVP01_1470400	Plasmodium exported protein, unknown function	-	3,009,446..3,010,524(-)
PY0005-C	Malaysia	PvP01_14_v1	3008550	3013650	5100	3	PVP01_1470400	Plasmodium exported protein, unknown function	-	3,009,446..3,010,524(-)
PD0698-C	Thailand	PvP01_05_v1	195450	199350	3900	2	PVP01_0504500	28S ribosomal RNA	-	194,522..199,297(-)
PD0165-C	Thailand	PvP01_05_v1	195750	198750	3000	2	PVP01_0504500	28S ribosomal RNA	-	194,522..199,297(-)
PD0166-C	Thailand	PvP01_05_v1	195750	199350	3600	2	PVP01_0504500	28S ribosomal RNA	-	194,522..199,297(-)
PD0167-C	Thailand	PvP01_05_v1	195750	198750	3000	2	PVP01_0504500	28S ribosomal RNA	-	194,522..199,297(-)
PD0170-C	Thailand	PvP01_05_v1	195750	199350	3600	2	PVP01_0504500	28S ribosomal RNA	-	194,522..199,297(-)
PD0171-C	Thailand	PvP01_05_v1	195750	199350	3600	2	PVP01_0504500	28S ribosomal RNA	-	194,522..199,297(-)
PD0172-C	Thailand	PvP01_05_v1	195750	198750	3000	2	PVP01_0504500	28S ribosomal RNA	-	194,522..199,297(-)
PD0174-C	Thailand	PvP01_05_v1	195750	198750	3000	2	PVP01_0504500	28S ribosomal RNA	-	194,522..199,297(-)
PD0175-C	Thailand	PvP01_05_v1	195750	199350	3600	2	PVP01_0504500	28S ribosomal RNA	-	194,522..199,297(-)
PD0176-C	Thailand	PvP01_05_v1	195750	198750	3000	2	PVP01_0504500	28S ribosomal RNA	-	194,522..199,297(-)
PD0177-C	Thailand	PvP01_05_v1	195750	199350	3600	2	PVP01_0504500	28S ribosomal RNA	-	194,522..199,297(-)
PD0179-C	Thailand	PvP01_05_v1	195750	199350	3600	2	PVP01_0504500	28S ribosomal RNA	-	194,522..199,297(-)
PD0180-C	Thailand	PvP01_05_v1	195750	198750	3000	2	PVP01_0504500	28S ribosomal RNA	-	194,522..199,297(-)
PD0182-C	Thailand	PvP01_05_v1	195750	199350	3600	2	PVP01_0504500	28S ribosomal RNA	-	194,522..199,297(-)
PD0593-C	Thailand	PvP01_05_v1	195750	199350	3600	2	PVP01_0504500	28S ribosomal RNA	-	194,522..199,297(-)
PD0594-C	Thailand	PvP01_05_v1	195750	199350	3600	2	PVP01_0504500	28S ribosomal RNA	-	194,522..199,297(-)
PD0595-C	Thailand	PvP01_05_v1	195750	199350	3600	2	PVP01_0504500	28S ribosomal RNA	-	194,522..199,297(-)
PD0596-C	Thailand	PvP01_05_v1	195750	199350	3600	2	PVP01_0504500	28S ribosomal RNA	-	194,522..199,297(-)
PD0597-C	Thailand	PvP01_05_v1	195750	199350	3600	2	PVP01_0504500	28S ribosomal RNA	-	194,522..199,297(-)
PD0598-C	Thailand	PvP01_05_v1	195750	199350	3600	2	PVP01_0504500	28S ribosomal RNA	-	194,522..199,297(-)
PD0599-C	Thailand	PvP01_05_v1	195750	199350	3600	2	PVP01_0504500	28S ribosomal RNA	-	194,522..199,297(-)
PD0600-C	Thailand	PvP01_05_v1	195750	199350	3600	2	PVP01_0504500	28S ribosomal RNA	-	194,522..199,297(-)
PD0601-C	Thailand	PvP01_05_v1	195750	199350	3600	2	PVP01_0504500	28S ribosomal RNA	-	194,522..199,297(-)
PD0602-C	Thailand	PvP01_05_v1	195750	199350	3600	2	PVP01_0504500	28S ribosomal RNA	-	194,522..199,297(-)
PD0603-C	Thailand	PvP01_05_v1	195750	199350	3600	2	PVP01_0504500	28S ribosomal RNA	-	194,522..199,297(-)
PD0604-C	Thailand	PvP01_05_v1	195750	199350	3600	2	PVP01_0504500	28S ribosomal RNA	-	194,522..199,297(-)
PD0605-C	Thailand	PvP01_05_v1	195750	199350	3600	2	PVP01_0504500	28S ribosomal RNA	-	194,522..199,297(-)
PD0606-C	Thailand	PvP01_05_v1	195750	198750	3000	2	PVP01_0504500	28S ribosomal RNA	-	194,522..199,297(-)
PD0607-C	Thailand	PvP01_05_v1	195750	199350	3600	2	PVP01_0504500	28S ribosomal RNA	-	194,522..199,297(-)
PD0608-C	Thailand	PvP01_05_v1	195750	199350	3600	2	PVP01_0504500	28S ribosomal RNA	-	194,522..199,297(-)
PD0609-C	Thailand	PvP01_05_v1	195750	198750	3000	2	PVP01_0504500	28S ribosomal RNA	-	194,522..199,297(-)
PD0610-C	Thailand	PvP01_05_v1	195750	199350	3600	2	PVP01_0504500	28S ribosomal RNA	-	194,522..199,297(-)
PD0611-C	Thailand	PvP01_05_v1	195750	199350	3600	2	PVP01_0504500	28S ribosomal RNA	-	194,522..199,297(-)
PD0612-C	Thailand	PvP01_05_v1	195750	199350	3600	2	PVP01_0504500	28S ribosomal RNA	-	194,522..199,297(-)
PD0613-C	Thailand	PvP01_05_v1	195750	199350	3600	2	PVP01_0504500	28S ribosomal RNA	-	194,522..199,297(-)
PD0614-C	Thailand	PvP01_05_v1	195750	199350	3600	2	PVP01_0504500	28S ribosomal RNA	-	194,522..199,297(-)
PD0615-C	Thailand	PvP01_05_v1	195750	199350	3600	2	PVP01_0504500	28S ribosomal RNA	-	194,522..199,297(-)
PD0616-C	Thailand	PvP01_05_v1	195750	199350	3600	2	PVP01_0504500	28S ribosomal RNA	-	194,522..199,297(-)
PD0617-C	Thailand	PvP01_05_v1	195750	199350	3600	2	PVP01_0504500	28S ribosomal RNA	-	194,522..199,297(-)
PD0618-C	Thailand	PvP01_05_v1	195750	199350	3600	2	PVP01_0504500	28S ribosomal RNA	-	194,522..199,297(-)
PD0619-C	Thailand	PvP01_05_v1	195750	199350	3600	2	PVP01_0504500	28S ribosomal RNA	-	194,522..199,297(-)
PD0620-C	Thailand	PvP01_05_v1	195750	199350	3600	2	PVP01_0504500	28S ribosomal RNA	-	194,522..199,297(-)
PD0622-C	Thailand	PvP01_05_v1	195750	199350	3600	2	PVP01_0504500	28S ribosomal RNA	-	194,522..199,297(-)
PD0623-C	Thailand	PvP01_05_v1	195750	198750	3000	2	PVP01_0504500	28S ribosomal RNA	-	194,522..199,297(-)
PD0624-C	Thailand	PvP01_05_v1	195750	199350	3600	2	PVP01_0504500	28S ribosomal RNA	-	194,522..199,297(-)
PD0625-C	Thailand	PvP01_05_v1	195750	198750	3000	2	PVP01_0504500	28S ribosomal RNA	-	194,522..199,297(-)
PD0674-C	Thailand	PvP01_05_v1	195750	199350	3600	2	PVP01_0504500	28S ribosomal RNA	-	194,522..199,297(-)
PD0675-C	Thailand	PvP01_05_v1	195750	199350	3600	2	PVP01_0504500	28S ribosomal RNA	-	194,522..199,297(-)
PD0676-C	Thailand	PvP01_05_v1	195750	199350	3600	2	PVP01_0504500	28S ribosomal RNA	-	194,522..199,297(-)
PD0677-C	Thailand	PvP01_05_v1	195750	199350	3600	2	PVP01_0504500	28S ribosomal RNA	-	194,522..199,297(-)
PD0678-C	Thailand	PvP01_05_v1	195750	199350	3600	2	PVP01_0504500	28S ribosomal RNA	-	194,522..199,297(-)
PD0679-C	Thailand	PvP01_05_v1	195750	199350	3600	2	PVP01_0504500	28S ribosomal RNA	-	194,522..199,297(-)
PD0680-C	Thailand	PvP01_05_v1	195750	199350	3600	2	PVP01_0504500	28S ribosomal RNA	-	194,522..199,297(-)
PD0681-C	Thailand	PvP01_05_v1	195750	199350	3600	2	PVP01_0504500	28S ribosomal RNA	-	194,522..199,297(-)
PD0682-CW	Thailand	PvP01_05_v1	195750	199350	3600	2	PVP01_0504500	28S ribosomal RNA	-	194,522..199,297(-)
PD0683-C	Thailand	PvP01_05_v1	195750	199350	3600	2	PVP01_0504500	28S ribosomal RNA	-	194,522..199,297(-)
PD0684-C	Thailand	PvP01_05_v1	195750	199350	3600	2	PVP01_0504500	28S ribosomal RNA	-	194,522..199,297(-)
PD0685-C	Thailand	PvP01_05_v1	195750	199350	3600	2	PVP01_0504500	28S ribosomal RNA	-	194,522..199,297(-)
PD0686-C	Thailand	PvP01_05_v1	195750	199350	3600	2	PVP01_0504500	28S ribosomal RNA	-	194,522..199,297(-)
PD0687-C	Thailand	PvP01_05_v1	195750	198750	3000	2	PVP01_0504500	28S ribosomal RNA	-	194,522..199,297(-)
PD0688-C	Thailand	PvP01_05_v1	195750	199350	3600	2	PVP01_0504500	28S ribosomal RNA	-	194,522..199,297(-)
PD0689-C	Thailand	PvP01_05_v1	195750	199350	3600	2	PVP01_0504500	28S ribosomal RNA	-	194,522..199,297(-)
PD0690-C	Thailand	PvP01_05_v1	195750	199350	3600	2	PVP01_0504500	28S ribosomal RNA	-	194,522..199,297(-)
PD0691-C	Thailand	PvP01_05_v1	195750	199350	3600	2	PVP01_0504500	28S ribosomal RNA	-	194,522..199,297(-)
PD0692-C	Thailand	PvP01_05_v1	195750	199350	3600	2	PVP01_0504500	28S ribosomal RNA	-	194,522..199,297(-)
PD0693-C	Thailand	PvP01_05_v1	195750	199350	3600	2	PVP01_0504500	28S ribosomal RNA	-	194,522..199,297(-)
PD0694-C	Thailand	PvP01_05_v1	195750	199350	3600	2	PVP01_0504500	28S ribosomal RNA	-	194,522..199,297(-)
PD0695-C	Thailand	PvP01_05_v1	195750	199350	3600	2	PVP01_0504500	28S ribosomal RNA	-	194,522..199,297(-)
PD0696-C	Thailand	PvP01_05_v1	195750	199350	3600	2	PVP01_0504500	28S ribosomal RNA	-	194,522..199,297(-)
PD0697-C	Thailand	PvP01_05_v1	195750	199350	3600	2	PVP01_0504500	28S ribosomal RNA	-	194,522..199,297(-)
PD0699-C	Thailand	PvP01_05_v1	195750	199350	3600	2	PVP01_0504500	28S ribosomal RNA	-	194,522..199,297(-)
PD0700-C	Thailand	PvP01_05_v1	195750	199350	3600	2	PVP01_0504500	28S ribosomal RNA	-	194,522..199,297(-)
PD0701-C	Thailand	PvP01_05_v1	195750	199350	3600	2	PVP01_0504500	28S ribosomal RNA	-	194,522..199,297(-)
PD0702-C	Thailand	PvP01_05_v1	195750	199350	3600	2	PVP01_0504500	28S ribosomal RNA	-	194,522..199,297(-)
PD0703-C	Thailand	PvP01_05_v1	195750	199350	3600	2	PVP01_0504500	28S ribosomal RNA	-	194,522..199,297(-)
PD0704-C	Thailand	PvP01_05_v1	195750	199350	3600	2	PVP01_0504500	28S ribosomal RNA	-	194,522..199,297(-)
PD0705-C	Thailand	PvP01_05_v1	195750	199350	3600	2	PVP01_0504500	28S ribosomal RNA	-	194,522..199,297(-)
PD0706-C	Thailand	PvP01_05_v1	195750	199350	3600	2	PVP01_0504500	28S ribosomal RNA	-	194,522..199,297(-)
PD0707-C	Thailand	PvP01_05_v1	195750	199350	3600	2	PVP01_0504500	28S ribosomal RNA	-	194,522..199,297(-)
PD0708-C	Thailand	PvP01_05_v1	195750	199350	3600	2	PVP01_0504500	28S ribosomal RNA	-	194,522..199,297(-)
PD0709-C	Thailand	PvP01_05_v1	195750	199350	3600	2	PVP01_0504500	28S ribosomal RNA	-	194,522..199,297(-)
PD0710-C	Thailand	PvP01_05_v1	195750	199350	3600	2	PVP01_0504500	28S ribosomal RNA	-	194,522..199,297(-)
PD0711-C	Thailand	PvP01_05_v1	195750	199350	3600	2	PVP01_0504500	28S ribosomal RNA	-	194,522..199,297(-)
PD0712-C	Thailand	PvP01_05_v1	195750	198750	3000	2	PVP01_0504500	28S ribosomal RNA	-	194,522..199,297(-)
PD0714-C	Thailand	PvP01_05_v1	195750	199350	3600	2	PVP01_0504500	28S ribosomal RNA	-	194,522..199,297(-)
PD0715-C	Thailand	PvP01_05_v1	195750	199350	3600	2	PVP01_0504500	28S ribosomal RNA	-	194,522..199,297(-)
PD1519-C	Thailand	PvP01_05_v1	195750	199350	3600	2	PVP01_0504500	28S ribosomal RNA	-	194,522..199,297(-)
PD1520-C	Thailand	PvP01_05_v1	195750	199350	3600	2	PVP01_0504500	28S ribosomal RNA	-	194,522..199,297(-)
PD1521-C	Thailand	PvP01_05_v1	195750	199350	3600	2	PVP01_0504500	28S ribosomal RNA	-	194,522..199,297(-)
PD1522-C	Thailand	PvP01_05_v1	195750	199350	3600	2	PVP01_0504500	28S ribosomal RNA	-	194,522..199,297(-)
PD1529-C	Thailand	PvP01_05_v1	195750	199350	3600	2	PVP01_0504500	28S ribosomal RNA	-	194,522..199,297(-)
PD1530-C	Thailand	PvP01_05_v1	195750	199350	3600	2	PVP01_0504500	28S ribosomal RNA	-	194,522..199,297(-)
PD1531-C	Thailand	PvP01_05_v1	195750	199350	3600	2	PVP01_0504500	28S ribosomal RNA	-	194,522..199,297(-)
PD1532-C	Thailand	PvP01_05_v1	195750	199350	3600	2	PVP01_0504500	28S ribosomal RNA	-	194,522..199,297(-)
PD1534-C	Thailand	PvP01_05_v1	195750	198750	3000	2	PVP01_0504500	28S ribosomal RNA	-	194,522..199,297(-)
PD0169-C	Thailand	PvP01_05_v1	196350	199350	3000	2	PVP01_0504500	28S ribosomal RNA	-	194,522..199,297(-)
PD0685-C	Thailand	PvP01_06_v1	981150	987150	6000	2	PVP01_0623800	duffy binding protein 1	Unclear	982,025..985,813(+)
PD0712-C	Thailand	PvP01_06_v1	980550	987450	6900	2	PVP01_0623800	duffy binding protein 1	Cambodian	982,025..985,813(+)
PD0166-C	Thailand	PvP01_06_v1	980550	987750	7200	2	PVP01_0623800	duffy binding protein 1	Cambodian	982,025..985,813(+)
PD0172-C	Thailand	PvP01_06_v1	980550	987750	7200	2	PVP01_0623800	duffy binding protein 1	Cambodian	982,025..985,813(+)
PD0178-C	Thailand	PvP01_06_v1	980550	987750	7200	2	PVP01_0623800	duffy binding protein 1	Cambodian	982,025..985,813(+)
PD0597-C	Thailand	PvP01_06_v1	980550	987750	7200	2	PVP01_0623800	duffy binding protein 1	Cambodian	982,025..985,813(+)
PD0603-C	Thailand	PvP01_06_v1	980550	987750	7200	2	PVP01_0623800	duffy binding protein 1	Cambodian	982,025..985,813(+)
PD0607-C	Thailand	PvP01_06_v1	980550	987750	7200	2	PVP01_0623800	duffy binding protein 1	Cambodian	982,025..985,813(+)
PD0615-C	Thailand	PvP01_06_v1	980550	987750	7200	2	PVP01_0623800	duffy binding protein 1	Cambodian	982,025..985,813(+)
PD0616-C	Thailand	PvP01_06_v1	980550	987750	7200	2	PVP01_0623800	duffy binding protein 1	Cambodian	982,025..985,813(+)
PD0617-C	Thailand	PvP01_06_v1	980550	987750	7200	2	PVP01_0623800	duffy binding protein 1	Cambodian	982,025..985,813(+)
PD0619-C	Thailand	PvP01_06_v1	980550	987750	7200	2	PVP01_0623800	duffy binding protein 1	Cambodian	982,025..985,813(+)
PD0620-C	Thailand	PvP01_06_v1	980550	987750	7200	2	PVP01_0623800	duffy binding protein 1	Cambodian	982,025..985,813(+)
PD0622-C	Thailand	PvP01_06_v1	980550	987750	7200	2	PVP01_0623800	duffy binding protein 1	Cambodian	982,025..985,813(+)
PD0623-C	Thailand	PvP01_06_v1	980550	987750	7200	2	PVP01_0623800	duffy binding protein 1	Cambodian	982,025..985,813(+)
PD0677-C	Thailand	PvP01_06_v1	980550	987750	7200	2	PVP01_0623800	duffy binding protein 1	Cambodian	982,025..985,813(+)
PD0678-C	Thailand	PvP01_06_v1	980550	987750	7200	2	PVP01_0623800	duffy binding protein 1	Cambodian	982,025..985,813(+)
PD0682-CW	Thailand	PvP01_06_v1	980550	987750	7200	2	PVP01_0623800	duffy binding protein 1	Cambodian	982,025..985,813(+)
PD0683-C	Thailand	PvP01_06_v1	980550	987750	7200	2	PVP01_0623800	duffy binding protein 1	Cambodian	982,025..985,813(+)
PD0689-C	Thailand	PvP01_06_v1	980550	987750	7200	2	PVP01_0623800	duffy binding protein 1	Cambodian	982,025..985,813(+)
PD0693-C	Thailand	PvP01_06_v1	980550	987750	7200	2	PVP01_0623800	duffy binding protein 1	Cambodian	982,025..985,813(+)
PD0694-C	Thailand	PvP01_06_v1	980550	987750	7200	2	PVP01_0623800	duffy binding protein 1	Cambodian	982,025..985,813(+)
PD0704-C	Thailand	PvP01_06_v1	980550	987750	7200	2	PVP01_0623800	duffy binding protein 1	Cambodian	982,025..985,813(+)
PD0708-C	Thailand	PvP01_06_v1	980550	987750	7200	2	PVP01_0623800	duffy binding protein 1	Cambodian	982,025..985,813(+)
PD0710-C	Thailand	PvP01_06_v1	980550	987750	7200	2	PVP01_0623800	duffy binding protein 1	Cambodian	982,025..985,813(+)
PD1519-C	Thailand	PvP01_06_v1	980550	987750	7200	2	PVP01_0623800	duffy binding protein 1	Cambodian	982,025..985,813(+)
PD1522-C	Thailand	PvP01_06_v1	980550	987750	7200	2	PVP01_0623800	duffy binding protein 1	Cambodian	982,025..985,813(+)
PD1526-C	Thailand	PvP01_06_v1	980550	987750	7200	2	PVP01_0623800	duffy binding protein 1	Cambodian	982,025..985,813(+)
PD0600-C	Thailand	PvP01_06_v1	980550	987750	7200	3	PVP01_0623800	duffy binding protein 1	Cambodian	982,025..985,813(+)
PD0675-C	Thailand	PvP01_06_v1	980550	987750	7200	3	PVP01_0623800	duffy binding protein 1	Cambodian	982,025..985,813(+)
PD0684-C	Thailand	PvP01_06_v1	980550	987750	7200	3	PVP01_0623800	duffy binding protein 1	Cambodian	982,025..985,813(+)
PD0166-C	Thailand	PvP01_14_v1	3008550	3013650	5100	2	PVP01_1470400	Plasmodium exported protein, unknown function	-	3,009,446..3,010,524(-)
PD0169-C	Thailand	PvP01_14_v1	3008550	3013650	5100	2	PVP01_1470400	Plasmodium exported protein, unknown function	-	3,009,446..3,010,524(-)
PD0171-C	Thailand	PvP01_14_v1	3008550	3013650	5100	2	PVP01_1470400	Plasmodium exported protein, unknown function	-	3,009,446..3,010,524(-)
PD0174-C	Thailand	PvP01_14_v1	3008550	3013650	5100	2	PVP01_1470400	Plasmodium exported protein, unknown function	-	3,009,446..3,010,524(-)
PD0178-C	Thailand	PvP01_14_v1	3008550	3013650	5100	2	PVP01_1470400	Plasmodium exported protein, unknown function	-	3,009,446..3,010,524(-)
PD0180-C	Thailand	PvP01_14_v1	3008550	3013650	5100	2	PVP01_1470400	Plasmodium exported protein, unknown function	-	3,009,446..3,010,524(-)
PD0184-C	Thailand	PvP01_14_v1	3008550	3013650	5100	2	PVP01_1470400	Plasmodium exported protein, unknown function	-	3,009,446..3,010,524(-)
PD0596-C	Thailand	PvP01_14_v1	3008550	3013650	5100	2	PVP01_1470400	Plasmodium exported protein, unknown function	-	3,009,446..3,010,524(-)
PD0597-C	Thailand	PvP01_14_v1	3008550	3013650	5100	2	PVP01_1470400	Plasmodium exported protein, unknown function	-	3,009,446..3,010,524(-)
PD0599-C	Thailand	PvP01_14_v1	3008550	3013650	5100	2	PVP01_1470400	Plasmodium exported protein, unknown function	-	3,009,446..3,010,524(-)
PD0604-C	Thailand	PvP01_14_v1	3008550	3013650	5100	2	PVP01_1470400	Plasmodium exported protein, unknown function	-	3,009,446..3,010,524(-)
PD0613-C	Thailand	PvP01_14_v1	3008550	3013650	5100	2	PVP01_1470400	Plasmodium exported protein, unknown function	-	3,009,446..3,010,524(-)
PD0614-C	Thailand	PvP01_14_v1	3008550	3013950	5400	2	PVP01_1470400	Plasmodium exported protein, unknown function	-	3,009,446..3,010,524(-)
PD0615-C	Thailand	PvP01_14_v1	3008550	3013650	5100	2	PVP01_1470400	Plasmodium exported protein, unknown function	-	3,009,446..3,010,524(-)
PD0617-C	Thailand	PvP01_14_v1	3008550	3013950	5400	2	PVP01_1470400	Plasmodium exported protein, unknown function	-	3,009,446..3,010,524(-)
PD0624-C	Thailand	PvP01_14_v1	3008550	3013650	5100	2	PVP01_1470400	Plasmodium exported protein, unknown function	-	3,009,446..3,010,524(-)
PD0675-C	Thailand	PvP01_14_v1	3008550	3013950	5400	2	PVP01_1470400	Plasmodium exported protein, unknown function	-	3,009,446..3,010,524(-)
PD0676-C	Thailand	PvP01_14_v1	3008550	3013950	5400	2	PVP01_1470400	Plasmodium exported protein, unknown function	-	3,009,446..3,010,524(-)
PD0684-C	Thailand	PvP01_14_v1	3008550	3013950	5400	2	PVP01_1470400	Plasmodium exported protein, unknown function	-	3,009,446..3,010,524(-)
PD0685-C	Thailand	PvP01_14_v1	3008550	3013950	5400	2	PVP01_1470400	Plasmodium exported protein, unknown function	-	3,009,446..3,010,524(-)
PD0687-C	Thailand	PvP01_14_v1	3008550	3013650	5100	2	PVP01_1470400	Plasmodium exported protein, unknown function	-	3,009,446..3,010,524(-)
PD0689-C	Thailand	PvP01_14_v1	3008550	3013950	5400	2	PVP01_1470400	Plasmodium exported protein, unknown function	-	3,009,446..3,010,524(-)
PD0691-C	Thailand	PvP01_14_v1	3008550	3013950	5400	2	PVP01_1470400	Plasmodium exported protein, unknown function	-	3,009,446..3,010,524(-)
PD0693-C	Thailand	PvP01_14_v1	3008550	3013950	5400	2	PVP01_1470400	Plasmodium exported protein, unknown function	-	3,009,446..3,010,524(-)
PD0696-C	Thailand	PvP01_14_v1	3008550	3013950	5400	2	PVP01_1470400	Plasmodium exported protein, unknown function	-	3,009,446..3,010,524(-)
PD0697-C	Thailand	PvP01_14_v1	3008550	3013950	5400	2	PVP01_1470400	Plasmodium exported protein, unknown function	-	3,009,446..3,010,524(-)
PD0700-C	Thailand	PvP01_14_v1	3008550	3013950	5400	2	PVP01_1470400	Plasmodium exported protein, unknown function	-	3,009,446..3,010,524(-)
PD0701-C	Thailand	PvP01_14_v1	3008550	3013950	5400	2	PVP01_1470400	Plasmodium exported protein, unknown function	-	3,009,446..3,010,524(-)
PD0702-C	Thailand	PvP01_14_v1	3008550	3016950	8400	2	PVP01_1470400	Plasmodium exported protein, unknown function	-	3,009,446..3,010,524(-)
PD0703-C	Thailand	PvP01_14_v1	3008550	3013950	5400	2	PVP01_1470400	Plasmodium exported protein, unknown function	-	3,009,446..3,010,524(-)
PD0710-C	Thailand	PvP01_14_v1	3008550	3013950	5400	2	PVP01_1470400	Plasmodium exported protein, unknown function	-	3,009,446..3,010,524(-)
PD0713-C	Thailand	PvP01_14_v1	3008550	3013950	5400	2	PVP01_1470400	Plasmodium exported protein, unknown function	-	3,009,446..3,010,524(-)
PD1529-C	Thailand	PvP01_14_v1	3008550	3013650	5100	2	PVP01_1470400	Plasmodium exported protein, unknown function	-	3,009,446..3,010,524(-)
PD1530-C	Thailand	PvP01_14_v1	3008550	3013650	5100	2	PVP01_1470400	Plasmodium exported protein, unknown function	-	3,009,446..3,010,524(-)
PD1531-C	Thailand	PvP01_14_v1	3008550	3013950	5400	2	PVP01_1470400	Plasmodium exported protein, unknown function	-	3,009,446..3,010,524(-)
PD1534-C	Thailand	PvP01_14_v1	3008550	3013950	5400	2	PVP01_1470400	Plasmodium exported protein, unknown function	-	3,009,446..3,010,524(-)
PD0179-C	Thailand	PvP01_14_v1	3008550	3013650	5100	3	PVP01_1470400	Plasmodium exported protein, unknown function	-	3,009,446..3,010,524(-)
PD0600-C	Thailand	PvP01_14_v1	3008550	3013650	5100	3	PVP01_1470400	Plasmodium exported protein, unknown function	-	3,009,446..3,010,524(-)
PD0601-C	Thailand	PvP01_14_v1	3008550	3013950	5400	3	PVP01_1470400	Plasmodium exported protein, unknown function	-	3,009,446..3,010,524(-)
PD0602-C	Thailand	PvP01_14_v1	3008550	3013950	5400	3	PVP01_1470400	Plasmodium exported protein, unknown function	-	3,009,446..3,010,524(-)
PD0623-C	Thailand	PvP01_14_v1	3008550	3013950	5400	3	PVP01_1470400	Plasmodium exported protein, unknown function	-	3,009,446..3,010,524(-)
PD0625-C	Thailand	PvP01_14_v1	3008550	3013650	5100	3	PVP01_1470400	Plasmodium exported protein, unknown function	-	3,009,446..3,010,524(-)
PD0690-C	Thailand	PvP01_14_v1	3008550	3013950	5400	3	PVP01_1470400	Plasmodium exported protein, unknown function	-	3,009,446..3,010,524(-)
PD0695-C	Thailand	PvP01_14_v1	3008550	3013950	5400	3	PVP01_1470400	Plasmodium exported protein, unknown function	-	3,009,446..3,010,524(-)
PD0708-C	Thailand	PvP01_14_v1	3008550	3013950	5400	3	PVP01_1470400	Plasmodium exported protein, unknown function	-	3,009,446..3,010,524(-)
PD0607-C	Thailand	PvP01_14_v1	3008550	3013950	5400	4	PVP01_1470400	Plasmodium exported protein, unknown function	-	3,009,446..3,010,524(-)
PD0609-C	Thailand	PvP01_14_v1	3008550	3013650	5100	4	PVP01_1470400	Plasmodium exported protein, unknown function	-	3,009,446..3,010,524(-)
PD0616-C	Thailand	PvP01_14_v1	3008550	3013650	5100	4	PVP01_1470400	Plasmodium exported protein, unknown function	-	3,009,446..3,010,524(-)
PD0622-C	Thailand	PvP01_14_v1	3008550	3013650	5100	4	PVP01_1470400	Plasmodium exported protein, unknown function	-	3,009,446..3,010,524(-)
PD0683-C	Thailand	PvP01_14_v1	3008550	3013650	5100	4	PVP01_1470400	Plasmodium exported protein, unknown function	-	3,009,446..3,010,524(-)
PD0709-C	Thailand	PvP01_14_v1	3008550	3013950	5400	4	PVP01_1470400	Plasmodium exported protein, unknown function	-	3,009,446..3,010,524(-)
